# Supplementary material for: Many plants naturalized as aliens abroad have also become more common within their native regions
Source: Nat Commun. 2025 Sep 5;16:8227. doi: 10.1038/s41467-025-63293-6 (PMC12413455; doi:10.1038/s41467-025-63293-6)
Supplement: Supplementary file 4 — Source data [file 41467_2025_63293_MOESM4_ESM.xlsx]

## Sheet: Fig.2a,S1a,S2a,S3a,Tab2,S12
Region	Orig_name	Orig_name_cleaned	Accepted_plant_name_id	Wcvp_name	Wcvp_authors	Wcvp_family	Gridcells_earlyperiod	Gridcells_laterperiod	Occupancy_change	No.of_GloNAFregions
Austria	Abies alba	Abies alba	381621	Abies alba	Mill.	Pinaceae	1654	910	-0.575694	15
Austria	Acer campestre	Acer campestre	2615447	Acer campestre	L.	Sapindaceae	912	623	0.784538	27
Austria	Acer platanoides	Acer platanoides	2616254	Acer platanoides	L.	Sapindaceae	888	598	0.718565	48
Austria	Acer pseudoplatanus	Acer pseudoplatanus	2616276	Acer pseudoplatanus	L.	Sapindaceae	2103	1403	-0.386269	56
Austria	Achillea aspleniifolia	Achillea aspleniifolia	2908979	Achillea aspleniifolia	Vent.	Asteraceae	56	5	-3.93911	1
Austria	Achillea atrata s.str.	Achillea atrata	3109793	Achillea atrata	L.	Asteraceae	378	232	0.0617504	0
Austria	Achillea clavennae	Achillea clavennae	3109848	Achillea clavennae	L.	Asteraceae	369	316	1.11045	0
Austria	Achillea clusiana	Achillea clusiana	3109852	Achillea clusiana	Tausch	Asteraceae	69	44	-0.429703	0
Austria	Achillea stricta auct.	Achillea stricta	3240083	Achillea distans subsp. stricta	(Gremli) Janch.	Asteraceae	23	0	-5.17542	2
Austria	Achillea moschata	Achillea moschata	3109912	Achillea erba-rotta subsp. moschata	(Wulfen) Vacc.	Asteraceae	244	168	0.204603	0
Austria	Achillea macrophylla	Achillea macrophylla	3109996	Achillea macrophylla	L.	Asteraceae	66	17	-2.16911	0
Austria	Achillea millefolium s.str.	Achillea millefolium	2908230	Achillea millefolium	L.	Asteraceae	1687	1161	0.609264	112
Austria	Achillea collina	Achillea collina	3226105	Achillea millefolium subsp. collina	(Wirtg.) Oborný	Asteraceae	507	353	0.612245	0
Austria	Achillea nobilis	Achillea nobilis	3110044	Achillea nobilis	L.	Asteraceae	10	4	-0.959834	24
Austria	Achillea oxyloba	Achillea oxyloba	3110084	Achillea oxyloba	(DC.) Sch.Bip.	Asteraceae	16	15	-0.114897	0
Austria	Achillea pannonica	Achillea pannonica	3110094	Achillea pannonica	Scheele	Asteraceae	136	30	-2.75632	3
Austria	Achillea ptarmica s.str.	Achillea ptarmica	3109605	Achillea ptarmica	L.	Asteraceae	96	62	-0.321304	48
Austria	Achillea setacea	Achillea setacea	2908241	Achillea setacea	Waldst. & Kit.	Asteraceae	38	19	-0.908689	2
Austria	Achillea roseoalba	Achillea roseoalba	3110137	Achillea × roseoalba	Ehrend.	Asteraceae	33	14	-1.14738	3
Austria	Achnatherum calamagrostis	Achnatherum calamagrostis	387255	Achnatherum calamagrostis	(L.) P.Beauv.	Poaceae	135	101	0.14262	1
Austria	Piptatherum virescens	Piptatherum virescens	524566	Achnatherum virescens	(Trin.) Banfi, Galasso & Bartolucci	Poaceae	15	17	0.0882299	0
Austria	Aconitum anthora	Aconitum anthora	2618374	Aconitum anthora	L.	Ranunculaceae	22	12	-0.755926	0
Austria	Aconitum degenii	Aconitum degenii	2618605	Aconitum degenii	Gáyer	Ranunculaceae	254	152	-0.175634	0
Austria	Aconitum lycoctonum s.str.	Aconitum lycoctonum	2619019	Aconitum lycoctonum	L.	Ranunculaceae	959	572	0.230446	1
Austria	Aconitum napellus s.str.	Aconitum napellus	2619110	Aconitum napellus	L.	Ranunculaceae	154	92	-0.359223	20
Austria	Aconitum tauricum	Aconitum tauricum	2619611	Aconitum tauricum	Wulfen	Ranunculaceae	254	266	1.44795	0
Austria	Aconitum variegatum s.str.	Aconitum variegatum	2619691	Aconitum variegatum	L.	Ranunculaceae	482	316	0.382822	4
Austria	Trisetum distichophyllum s.str.	Trisetum distichophyllum	533047	Acrospelion distichophyllum	(Vill.) Barberá	Poaceae	157	122	0.309124	0
Austria	Actaea spicata	Actaea spicata	2620577	Actaea spicata	L.	Ranunculaceae	1528	926	0.0619435	0
Austria	Adenophora liliifolia	Adenophora liliifolia	360310	Adenophora liliifolia	(L.) A.DC.	Campanulaceae	10	4	-0.959834	0
Austria	Adenostyles alliariae	Adenostyles alliariae	3086712	Adenostyles alliariae	(Gouan) Kern.	Asteraceae	896	507	0.019866	0
Austria	Adenostyles alpina	Adenostyles alpina	3086733	Adenostyles alpina	(L.) Bluff & Fingerh.	Asteraceae	791	459	0.108262	0
Austria	Adonis aestivalis	Adonis aestivalis	2623039	Adonis aestivalis	L.	Ranunculaceae	198	98	-0.77215	28
Austria	Adonis flammea	Adonis flammea	2623131	Adonis flammea	Jacq.	Ranunculaceae	40	31	-0.199059	2
Austria	Adonis vernalis	Adonis vernalis	2623208	Adonis vernalis	L.	Ranunculaceae	70	54	-0.050287	0
Austria	Adoxa moschatellina	Adoxa moschatellina	2623230	Adoxa moschatellina	L.	Viburnaceae	934	583	0.415532	1
Austria	Buglossoides purpurocaerulea	Buglossoides purpurocaerulea	2623481	Aegonychon purpurocaeruleum	(L.) Holub	Boraginaceae	175	125	0.145678	3
Austria	Aegopodium podagraria	Aegopodium podagraria	2623499	Aegopodium podagraria	L.	Apiaceae	2185	1301	-1.4865	54
Austria	Aethionema saxatile	Aethionema saxatile	2624738	Aethionema saxatile	(L.) W.T.Aiton	Brassicaceae	39	16	-1.22475	0
Austria	Aethusa cynapium	Aethusa cynapium	2624785	Aethusa cynapium	L.	Apiaceae	967	653	0.748706	34
Austria	Agrimonia eupatoria	Agrimonia eupatoria	2907448	Agrimonia eupatoria	L.	Rosaceae	1170	690	0.14688	24
Austria	Agrimonia procera	Agrimonia procera	2938687	Agrimonia procera	Wallr.	Rosaceae	49	102	1.61315	4
Austria	Agrostemma githago	Agrostemma githago	2626726	Agrostemma githago	L.	Caryophyllaceae	256	45	-3.55532	115
Austria	Agrostis canina s.str.	Agrostis canina	389335	Agrostis canina	L.	Poaceae	295	176	-0.125732	26
Austria	Agrostis capillaris	Agrostis capillaris	387729	Agrostis capillaris	L.	Poaceae	1898	1229	-0.0670139	117
Austria	Agrostis gigantea	Agrostis gigantea	389634	Agrostis gigantea	Roth	Poaceae	340	442	2.41807	121
Austria	Agrostis rupestris	Agrostis rupestris	390243	Agrostis rupestris	All.	Poaceae	681	508	1.01653	0
Austria	Agrostis schraderiana	Agrostis schraderiana	390304	Agrostis schraderiana	Bech.	Poaceae	263	239	1.05331	0
Austria	Agrostis stolonifera s.str.	Agrostis stolonifera	390383	Agrostis stolonifera	L.	Poaceae	1308	1228	2.53914	156
Austria	Agrostis vinealis	Agrostis vinealis	390633	Agrostis vinealis	Schreb.	Poaceae	51	24	-1.02084	3
Austria	Aira caryophyllea s.str.	Aira caryophyllea	390804	Aira caryophyllea	L.	Poaceae	11	7	-0.545217	121
Austria	Aira elegantissima	Aira elegantissima	519580	Aira elegans	Willd. ex Roem. & Schult.	Poaceae	5	2	-0.784064	49
Austria	Ajuga chamaepitys	Ajuga chamaepitys	5197	Ajuga chamaepitys	(L.) Schreb.	Lamiaceae	155	123	0.355653	4
Austria	Ajuga genevensis	Ajuga genevensis	5266	Ajuga genevensis	L.	Lamiaceae	835	387	-0.734727	23
Austria	Ajuga pyramidalis	Ajuga pyramidalis	5370	Ajuga pyramidalis	L.	Lamiaceae	759	408	-0.183387	1
Austria	Ajuga reptans	Ajuga reptans	5385	Ajuga reptans	L.	Lamiaceae	1987	1200	-0.703556	54
Austria	Aphanes arvensis	Aphanes arvensis	2938788	Alchemilla arvensis	(L.) Scop.	Rosaceae	453	226	-0.536618	28
Austria	Aphanes australis	Aphanes australis	3226041	Alchemilla australis	(Rydb.) Bomble	Rosaceae	6	3	-0.675989	31
Austria	Alisma lanceolatum	Alisma lanceolatum	294813	Alisma lanceolatum	With.	Alismataceae	68	60	0.204331	26
Austria	Alisma plantago-aquatica s.str.	Alisma plantago-aquatica	294841	Alisma plantago-aquatica	L.	Alismataceae	414	435	1.89142	28
Austria	Physalis alkekengi	Physalis alkekengi	2628564	Alkekengi officinarum	Moench	Solanaceae	177	148	0.563804	55
Austria	Alliaria petiolata	Alliaria petiolata	2628680	Alliaria petiolata	(M.Bieb.) Cavara & Grande	Brassicaceae	956	794	1.65781	57
Austria	Allium angulosum	Allium angulosum	295009	Allium angulosum	L.	Amaryllidaceae	57	57	0.366879	4
Austria	Allium carinatum s.lat.	Allium carinatum	295243	Allium carinatum	L.	Amaryllidaceae	621	406	0.482704	8
Austria	Allium carinatum subsp. carinatum	Allium carinatum subsp. carinatum	310721	Allium circinnatum subsp. circinnatum		Amaryllidaceae	620	395	0.388728	0
Austria	Allium flavum	Allium flavum	295577	Allium flavum	L.	Amaryllidaceae	88	57	-0.339199	3
Austria	Allium lusitanicum	Allium lusitanicum	295934	Allium lusitanicum	Lam.	Amaryllidaceae	469	285	0.117597	1
Austria	Allium oleraceum	Allium oleraceum	296142	Allium oleraceum	L.	Amaryllidaceae	270	295	1.6282	10
Austria	Allium rotundum	Allium rotundum	296437	Allium rotundum	L.	Amaryllidaceae	55	70	0.796558	8
Austria	Allium schoenoprasum	Allium schoenoprasum	296525	Allium schoenoprasum	L.	Amaryllidaceae	241	124	-0.616962	24
Austria	Allium scorodoprasum	Allium scorodoprasum	296553	Allium scorodoprasum	L.	Amaryllidaceae	231	218	1.07003	6
Austria	Allium sphaerocephalon s.str.	Allium sphaerocephalon	296631	Allium sphaerocephalon	L.	Amaryllidaceae	69	49	-0.21822	2
Austria	Allium strictum	Allium strictum	296690	Allium strictum	Schrad.	Amaryllidaceae	8	5	-0.541102	0
Austria	Allium suaveolens	Allium suaveolens	296695	Allium suaveolens	Jacq.	Amaryllidaceae	18	9	-0.844309	0
Austria	Allium ursinum	Allium ursinum	296893	Allium ursinum	L.	Amaryllidaceae	524	399	0.942973	3
Austria	Allium victorialis	Allium victorialis	296917	Allium victorialis	L.	Amaryllidaceae	181	110	-0.260664	2
Austria	Allium vineale	Allium vineale	296924	Allium vineale	L.	Amaryllidaceae	139	315	2.96833	67
Austria	Alnus alnobetula	Alnus alnobetula	6257	Alnus alnobetula	(Ehrh.) K.Koch	Betulaceae	1390	834	0.119749	2
Austria	Alnus glutinosa	Alnus glutinosa	6364	Alnus glutinosa	(L.) Gaertn.	Betulaceae	1394	766	-0.298524	40
Austria	Alnus incana	Alnus incana	6417	Alnus incana	(L.) Moench	Betulaceae	1797	992	-0.792321	12
Austria	Alopecurus aequalis	Alopecurus aequalis	391253	Alopecurus aequalis	Sobol.	Poaceae	316	268	0.972153	15
Austria	Alopecurus geniculatus	Alopecurus geniculatus	391395	Alopecurus geniculatus	L.	Poaceae	159	104	-0.120747	103
Austria	Alopecurus pratensis s.str.	Alopecurus pratensis	391506	Alopecurus pratensis	L.	Poaceae	1552	864	-0.38799	107
Austria	Agrostis alpina s.str.	Agrostis alpina	540022	Alpagrostis alpina	(Scop.) P.M.Peterson, Romasch., Soreng & Sylvester	Poaceae	382	324	1.10344	0
Austria	Agrostis schleicheri	Agrostis schleicheri	540027	Alpagrostis schleicheri	(Jord. & Verl.) P.M.Peterson, Romasch., Soreng & Sylvester	Poaceae	21	16	-0.329089	0
Austria	Alyssum alyssoides	Alyssum alyssoides	2631899	Alyssum alyssoides	(L.) L.	Brassicaceae	367	215	-0.0954313	69
Austria	Alyssum montanum	Alyssum montanum	2632304	Alyssum montanum	L.	Brassicaceae	78	43	-0.698801	2
Austria	Alyssum repens	Alyssum repens	2632449	Alyssum repens	Baumg.	Brassicaceae	16	6	-1.14767	0
Austria	Alyssum wulfenianum s.lat.	Alyssum wulfenianum	2632613	Alyssum wulfenianum	Willd.	Brassicaceae	6	0	-2.26719	0
Austria	Amaranthus albus	Amaranthus albus	2632650	Amaranthus albus	L.	Amaranthaceae	8	127	2.36743	199
Austria	Amaranthus blitum	Amaranthus blitum	2632714	Amaranthus blitum	L.	Amaranthaceae	258	149	-0.270733	153
Austria	Amaranthus graecizans	Amaranthus graecizans	2632852	Amaranthus graecizans	L.	Amaranthaceae	40	2	-4.37305	23
Austria	Amelanchier ovalis	Amelanchier ovalis	2941231	Amelanchier ovalis	Medik.	Rosaceae	586	292	-0.487152	8
Austria	Anacamptis coriophora	Anacamptis coriophora	8572	Anacamptis coriophora	(L.) R.M.Bateman, Pridgeon & M.W.Chase	Orchidaceae	31	8	-1.85275	0
Austria	Anacamptis morio	Anacamptis morio	8585	Anacamptis morio	(L.) R.M.Bateman, Pridgeon & M.W.Chase	Orchidaceae	397	208	-0.416778	0
Austria	Anacamptis palustris	Anacamptis palustris	8586	Anacamptis palustris	(Jacq.) R.M.Bateman, Pridgeon & M.W.Chase	Orchidaceae	27	11	-1.17004	0
Austria	Anacamptis pyramidalis	Anacamptis pyramidalis	8593	Anacamptis pyramidalis	(L.) Rich.	Orchidaceae	134	74	-0.590269	0
Austria	Anchusa arvensis s.str.	Anchusa arvensis	2636464	Anchusa arvensis	(L.) M.Bieb.	Boraginaceae	15	34	0.880201	66
Austria	Anchusa officinalis	Anchusa officinalis	2636606	Anchusa officinalis	L.	Boraginaceae	694	350	-0.423209	38
Austria	Andromeda polifolia	Andromeda polifolia	2637263	Andromeda polifolia	L.	Ericaceae	240	125	-0.584308	0
Austria	Androsace alpina	Androsace alpina	2637372	Androsace alpina	(L.) Lam.	Primulaceae	112	102	0.5144	0
Austria	Androsace chamaejasme	Androsace chamaejasme	2637449	Androsace chamaejasme	Wulfen	Primulaceae	174	73	-1.2215	0
Austria	Androsace elongata	Androsace elongata	2637506	Androsace elongata	L.	Primulaceae	22	27	0.300968	2
Austria	Androsace hausmannii	Androsace hausmannii	2637564	Androsace hausmannii	Leyb.	Primulaceae	11	8	-0.416112	0
Austria	Androsace helvetica	Androsace helvetica	2637569	Androsace helvetica	(L.) All.	Primulaceae	89	48	-0.724885	0
Austria	Androsace lactea	Androsace lactea	2637599	Androsace lactea	L.	Primulaceae	93	35	-1.48602	0
Austria	Androsace maxima	Androsace maxima	2637638	Androsace maxima	L.	Primulaceae	26	22	-0.156976	6
Austria	Androsace obtusifolia	Androsace obtusifolia	2637668	Androsace obtusifolia	All.	Primulaceae	230	122	-0.546234	0
Austria	Androsace villosa	Androsace villosa	2637841	Androsace villosa	L.	Primulaceae	8	6	-0.388508	0
Austria	Androsace wulfeniana	Androsace wulfeniana	2637882	Androsace wulfeniana	(Sieber ex W.D.J.Koch) Rchb.	Primulaceae	15	9	-0.621281	0
Austria	Anemonastrum narcissiflorum	Anemonastrum narcissiflorum	2637965	Anemonastrum narcissiflorum	(L.) Holub	Ranunculaceae	209	89	-1.16035	0
Austria	Anemone baldensis	Anemone baldensis	2638856	Anemonoides baldensis	(L.) Galasso, Banfi & Soldano	Ranunculaceae	54	56	0.409	0
Austria	Anemone nemorosa	Anemone nemorosa	2638880	Anemonoides nemorosa	(L.) Holub	Ranunculaceae	1585	970	0.0576093	1
Austria	Anemone ranunculoides	Anemone ranunculoides	2638889	Anemonoides ranunculoides	(L.) Holub	Ranunculaceae	481	346	0.696498	1
Austria	Anemone sylvestris	Anemone sylvestris	2638897	Anemonoides sylvestris	(L.) Galasso, Banfi & Soldano	Ranunculaceae	183	76	-1.2421	2
Austria	Anemone trifolia	Anemone trifolia	2638898	Anemonoides trifolia	(L.) Holub	Ranunculaceae	153	100	-0.13745	0
Austria	Angelica sylvestris	Angelica sylvestris	2639281	Angelica sylvestris	L.	Apiaceae	2188	1274	-1.64579	4
Austria	Antennaria carpatica	Antennaria carpatica	3089110	Antennaria carpatica	(Wahlenb.) Bluff & Fingerh.	Asteraceae	241	180	0.429239	0
Austria	Antennaria dioica	Antennaria dioica	3089154	Antennaria dioica	(L.) Gaertn.	Asteraceae	1414	568	-1.69586	0
Austria	Anthemis arvensis	Anthemis arvensis	2906677	Anthemis arvensis	L.	Asteraceae	1054	423	-1.36781	89
Austria	Anthemis cotula	Anthemis cotula	2906686	Anthemis cotula	L.	Asteraceae	145	35	-2.56392	169
Austria	Anthemis carpatica	Anthemis carpatica	3110810	Anthemis cretica subsp. carpatica	(Waldst. & Kit. ex Willd.) Grierson	Asteraceae	5	1	-1.17415	0
Austria	Anthemis ruthenica	Anthemis ruthenica	3111095	Anthemis ruthenica	M.Bieb.	Asteraceae	16	20	0.218334	10
Austria	Anthericum liliago	Anthericum liliago	299496	Anthericum liliago	L.	Asparagaceae	10	1	-2.05066	1
Austria	Anthericum ramosum	Anthericum ramosum	299665	Anthericum ramosum	L.	Asparagaceae	792	434	-0.108198	0
Austria	Hierochloe australis	Hierochloe australis	393951	Anthoxanthum australe	(Schrad.) Veldkamp	Poaceae	122	61	-0.843162	0
Austria	Anthoxanthum alpinum	Anthoxanthum alpinum	394014	Anthoxanthum nipponicum	Honda	Poaceae	693	526	1.09292	5
Austria	Anthoxanthum odoratum s.str.	Anthoxanthum odoratum	394021	Anthoxanthum odoratum	L.	Poaceae	1653	1099	0.441853	166
Austria	Anthriscus caucalis	Anthriscus caucalis	2641805	Anthriscus caucalis	M.Bieb.	Apiaceae	60	93	1.22884	57
Austria	Anthriscus cerefolium	Anthriscus cerefolium	2641808	Anthriscus cerefolium	(L.) Hoffm.	Apiaceae	99	129	1.25222	24
Austria	Anthriscus nitidus	Anthriscus nitidus	2641844	Anthriscus nitida	(Wahlenb.) Hazsl.	Apiaceae	137	214	1.97945	0
Austria	Anthriscus sylvestris s.str.	Anthriscus sylvestris	2641868	Anthriscus sylvestris	(L.) Hoffm.	Apiaceae	1575	1115	0.865878	37
Austria	Anthyllis montana	Anthyllis montana	2642028	Anthyllis montana	L.	Fabaceae	7	1	-1.55262	0
Austria	Anthyllis vulneraria	Anthyllis vulneraria	2642105	Anthyllis vulneraria	L.	Fabaceae	1836	1038	-0.738811	24
Austria	Apera spica-venti	Apera spica-venti	394118	Apera spica-venti	(L.) P.Beauv.	Poaceae	607	433	0.789542	30
Austria	Aposeris foetida	Aposeris foetida	3074227	Aposeris foetida	(L.) Less.	Asteraceae	352	220	0.0878646	1
Austria	Aquilegia atrata	Aquilegia atrata	2644602	Aquilegia atrata	W.D.J.Koch	Ranunculaceae	523	282	-0.244883	13
Austria	Aquilegia einseleana	Aquilegia einseleana	2644752	Aquilegia einseleana	F.W.Schultz	Ranunculaceae	10	4	-0.959834	0
Austria	Aquilegia nigricans	Aquilegia nigricans	2644915	Aquilegia nigricans	Baumg.	Ranunculaceae	9	25	0.816659	0
Austria	Aquilegia vulgaris s.str.	Aquilegia vulgaris	2645045	Aquilegia vulgaris	L.	Ranunculaceae	314	138	-1.00486	71
Austria	Arabidopsis arenosa	Arabidopsis arenosa	2645201	Arabidopsis arenosa	(L.) Lawalrée	Brassicaceae	738	507	0.736857	10
Austria	Arabidopsis halleri	Arabidopsis halleri	2645217	Arabidopsis halleri	(L.) O'Kane & Al-Shehbaz	Brassicaceae	526	276	-0.334678	3
Austria	Arabidopsis petraea	Arabidopsis petraea	2645230	Arabidopsis lyrata subsp. petraea	(L.) O'Kane & Al-Shehbaz	Brassicaceae	32	7	-2.10335	1
Austria	Arabidopsis thaliana	Arabidopsis thaliana	2645262	Arabidopsis thaliana	(L.) Heynh.	Brassicaceae	1055	636	0.268051	76
Austria	Arabis sudetica	Arabis sudetica	2645292	Arabis allionii	DC.	Brassicaceae	18	4	-1.7706	1
Austria	Arabis alpina s.str.	Arabis alpina	2645295	Arabis alpina	L.	Brassicaceae	995	624	0.438436	10
Austria	Arabis auriculata	Arabis auriculata	2645363	Arabis auriculata	Lam.	Brassicaceae	120	88	0.0438475	3
Austria	Arabis caerulea	Arabis caerulea	2645428	Arabis caerulea	All.	Brassicaceae	131	105	0.294907	0
Austria	Arabis ciliata	Arabis ciliata	2645458	Arabis ciliata	Clairv.	Brassicaceae	709	383	-0.173239	1
Austria	Arabis hirsuta s.str.	Arabis hirsuta	2645681	Arabis hirsuta	(L.) Scop.	Brassicaceae	680	469	0.717914	0
Austria	Arabis nemorensis	Arabis nemorensis	2646056	Arabis planisiliqua	(Pers.) Rchb.	Brassicaceae	9	22	0.696268	1
Austria	Arabis vochinensis	Arabis vochinensis	2646077	Arabis procurrens var. vochinensis	(Spreng.) Govaerts	Brassicaceae	11	13	0.0615989	0
Austria	Arabis bellidifolia s.str.	Arabis bellidifolia	2646102	Arabis pumila	Jacq.	Brassicaceae	200	175	0.760232	0
Austria	Arabis sagittata	Arabis sagittata	2646167	Arabis sagittata	(Bertol.) DC.	Brassicaceae	75	104	1.17467	0
Austria	Arabis soyeri	Arabis soyeri	2646239	Arabis soyeri	Reut. & A.L.P.Huet	Brassicaceae	398	235	-0.039574	0
Austria	Arabis stellulata	Arabis stellulata	2646263	Arabis stellulata	Desv. & Berthel.	Brassicaceae	225	203	0.923342	0
Austria	Arctium lappa	Arctium lappa	2900828	Arctium lappa	L.	Asteraceae	1123	659	0.139152	64
Austria	Arctium minus s.str.	Arctium minus	2922436	Arctium minus	(Hill) Bernh.	Asteraceae	714	544	1.12419	96
Austria	Arctium nemorosum	Arctium nemorosum	3043680	Arctium nemorosum	Lej.	Asteraceae	299	320	1.65457	2
Austria	Arctium tomentosum	Arctium tomentosum	2922487	Arctium tomentosum	Mill.	Asteraceae	615	434	0.75657	43
Austria	Arctostaphylos uva-ursi	Arctostaphylos uva-ursi	2647407	Arctostaphylos uva-ursi	(L.) Spreng.	Ericaceae	265	173	0.0911636	0
Austria	Arctostaphylos alpinus	Arctostaphylos alpinus	2647463	Arctous alpina	(L.) Nied.	Ericaceae	298	240	0.775267	0
Austria	Aremonia agrimonoides	Aremonia agrimonoides	2941905	Aremonia agrimonoides	(L.) DC.	Rosaceae	52	38	-0.23833	4
Austria	Arenaria biflora	Arenaria biflora	2649126	Arenaria biflora	L.	Caryophyllaceae	325	233	0.471306	1
Austria	Arenaria ciliata s.str.	Arenaria ciliata	2649224	Arenaria ciliata	L.	Caryophyllaceae	165	153	0.791165	0
Austria	Arenaria grandiflora	Arenaria grandiflora	2649479	Arenaria grandiflora	L.	Caryophyllaceae	7	4	-0.599879	0
Austria	Arenaria leptoclados	Arenaria leptoclados	2649652	Arenaria leptoclados	(Rchb.) Guss.	Caryophyllaceae	63	24	-1.42189	42
Austria	Arenaria marschlinsii	Arenaria marschlinsii	2649739	Arenaria marschlinsii	W.D.J.Koch	Caryophyllaceae	27	11	-1.17004	0
Austria	Arenaria multicaulis	Arenaria multicaulis	2649779	Arenaria moehringioides	Murr	Caryophyllaceae	29	4	-2.66686	0
Austria	Arenaria serpyllifolia s.str.	Arenaria serpyllifolia	2650139	Arenaria serpyllifolia	L.	Caryophyllaceae	1352	1063	1.52158	78
Austria	Potentilla anserina	Potentilla anserina	2941910	Argentina anserina	(L.) Rydb.	Rosaceae	1865	1080	-0.664201	30
Austria	Sorbus aria s.str.	Sorbus aria	2942010	Aria edulis	(Willd.) M.Roem.	Rosaceae	701	499	0.851479	4
Austria	Aristolochia clematitis	Aristolochia clematitis	2651289	Aristolochia clematitis	L.	Aristolochiaceae	143	135	0.745378	22
Austria	Armeria alpina	Armeria alpina	2652209	Armeria alpina	(DC.) Willd.	Plumbaginaceae	99	71	-0.081625	0
Austria	Armeria elongata	Armeria elongata	2652560	Armeria maritima subsp. elongata	(Hoffm.) Bonnier	Plumbaginaceae	23	17	-0.358946	3
Austria	Arnica montana	Arnica montana	2909364	Arnica montana	L.	Asteraceae	1254	659	-0.398428	0
Austria	Arnoseris minima	Arnoseris minima	3074238	Arnoseris minima	(L.) Schweigg. & Korte	Asteraceae	11	9	-0.30134	11
Austria	Arrhenatherum elatius	Arrhenatherum elatius	395388	Arrhenatherum elatius	(L.) P.Beauv. ex J.Presl & C.Presl	Poaceae	2118	1274	-1.14244	99
Austria	Artemisia absinthium	Artemisia absinthium	2909600	Artemisia absinthium	L.	Asteraceae	567	291	-0.39254	102
Austria	Artemisia austriaca	Artemisia austriaca	3107706	Artemisia austriaca	Jacq.	Asteraceae	17	9	-0.77143	23
Austria	Artemisia campestris s.str.	Artemisia campestris	3107744	Artemisia campestris	L.	Asteraceae	394	236	0.0018939	5
Austria	Artemisia borealis	Artemisia borealis	3107814	Artemisia campestris subsp. borealis	(Pall.) H.M.Hall & Clem.	Asteraceae	10	3	-1.20949	0
Austria	Artemisia genipi	Artemisia genipi	3198032	Artemisia genipi	Stechm.	Asteraceae	108	85	0.161613	0
Austria	Artemisia nitida	Artemisia nitida	3108430	Artemisia nitida	Bertol.	Asteraceae	5	0	-2.01275	0
Austria	Artemisia pancicii	Artemisia pancicii	3108231	Artemisia pancicii	Ronniger ex Danihelka & Marhold	Asteraceae	6	5	-0.305984	0
Austria	Artemisia pontica	Artemisia pontica	3108556	Artemisia pontica	L.	Asteraceae	51	40	-0.117115	28
Austria	Artemisia santonicum	Artemisia santonicum	3109129	Artemisia santonicum	L.	Asteraceae	12	8	-0.502591	0
Austria	Artemisia scoparia	Artemisia scoparia	2901465	Artemisia scoparia	Waldst. & Kit.	Asteraceae	19	9	-0.915812	18
Austria	Artemisia mutellina	Artemisia mutellina	3108758	Artemisia splendens	Willd.	Asteraceae	145	122	0.466766	0
Austria	Artemisia vulgaris s.str.	Artemisia vulgaris	2922622	Artemisia vulgaris	L.	Asteraceae	1813	1193	0.180385	108
Austria	Arum cylindraceum	Arum cylindraceum	16095	Arum cylindraceum	Gasp.	Araceae	53	63	0.649251	0
Austria	Arum maculatum s.str.	Arum maculatum	16240	Arum maculatum	L.	Araceae	56	60	0.486804	4
Austria	Aruncus dioicus	Aruncus dioicus	2942383	Aruncus dioicus	(Walter) Fernald	Rosaceae	1585	915	-0.243742	22
Austria	Asarum europaeum	Asarum europaeum	2654312	Asarum europaeum	L.	Aristolochiaceae	1391	878	0.366317	8
Austria	Asparagus officinalis	Asparagus officinalis	275197	Asparagus officinalis	L.	Asparagaceae	188	186	1.05254	141
Austria	Asperugo procumbens	Asperugo procumbens	2656106	Asperugo procumbens	L.	Boraginaceae	111	80	-0.0276127	74
Austria	Asperula taurina	Asperula taurina	17145	Asperula taurina	L.	Rubiaceae	14	0	-3.86354	5
Austria	Asperula tinctoria	Asperula tinctoria	17159	Asperula tinctoria	L.	Rubiaceae	97	59	-0.449238	0
Austria	Asplenium adiantum-nigrum s.str.	Asplenium adiantum-nigrum	3145638	Asplenium adiantum-nigrum	L.	Aspleniaceae	42	32	-0.216147	0
Austria	Asplenium adulterinum	Asplenium adulterinum	3145645	Asplenium adulterinum	Milde	Aspleniaceae	40	9	-2.17905	0
Austria	Asplenium cuneifolium	Asplenium cuneifolium	3145818	Asplenium cuneifolium	Viv.	Aspleniaceae	37	10	-1.86027	0
Austria	Asplenium fissum	Asplenium fissum	3147413	Asplenium fissum	Kit. ex Willd.	Aspleniaceae	21	21	0.0197547	0
Austria	Asplenium lepidum	Asplenium lepidum	3147521	Asplenium lepidum	C.Presl	Aspleniaceae	18	7	-1.13755	0
Austria	Asplenium ruta-muraria	Asplenium ruta-muraria	3145884	Asplenium ruta-muraria	L.	Aspleniaceae	1445	892	0.221784	1
Austria	Asplenium scolopendrium	Asplenium scolopendrium	2929850	Asplenium scolopendrium	L.	Aspleniaceae	235	153	0.0296574	3
Austria	Asplenium seelosii	Asplenium seelosii	3145928	Asplenium seelosii	Leybold	Aspleniaceae	14	12	-0.233519	0
Austria	Asplenium septentrionale	Asplenium septentrionale	3147403	Asplenium septentrionale	(L.) Hoffm.	Aspleniaceae	477	258	-0.260493	0
Austria	Asplenium trichomanes	Asplenium trichomanes	3147719	Asplenium trichomanes	L.	Aspleniaceae	1511	931	0.161518	0
Austria	Asplenium viride	Asplenium viride	3146331	Asplenium viride	Huds.	Aspleniaceae	1199	756	0.438325	1
Austria	Asplenium x alternifolium	Asplenium alternifolium	3147750	Asplenium × alternifolium	Wulfen	Aspleniaceae	50	25	-0.914322	0
Austria	Aster alpinus	Aster alpinus	3099366	Aster alpinus	L.	Asteraceae	392	207	-0.396001	1
Austria	Aster amellus	Aster amellus	3099441	Aster amellus	L.	Asteraceae	236	151	-0.0171761	4
Austria	Bellidiastrum michelii	Bellidiastrum michelii	3099482	Aster bellidiastrum	(L.) Scop.	Asteraceae	1062	654	0.358219	3
Austria	Astragalus alpinus	Astragalus alpinus	2657354	Astragalus alpinus	L.	Fabaceae	188	119	-0.139872	0
Austria	Astragalus asper	Astragalus asper	2657669	Astragalus asper	Jacq.	Fabaceae	11	13	0.0615989	0
Austria	Astragalus australis	Astragalus australis	2657734	Astragalus australis	(L.) Lam.	Fabaceae	143	101	0.0273559	0
Austria	Astragalus austriacus	Astragalus austriacus	2657743	Astragalus austriacus	Jacq.	Fabaceae	69	46	-0.342439	0
Austria	Astragalus cicer	Astragalus cicer	2658442	Astragalus cicer	L.	Fabaceae	335	304	1.22621	37
Austria	Astragalus exscapus	Astragalus exscapus	2659270	Astragalus exscapus	L.	Fabaceae	9	5	-0.652561	0
Austria	Astragalus frigidus	Astragalus frigidus	2659431	Astragalus frigidus	(L.) A.Gray	Fabaceae	183	94	-0.693935	0
Austria	Astragalus glycyphyllos	Astragalus glycyphyllos	2659600	Astragalus glycyphyllos	L.	Fabaceae	1619	972	-0.0800143	8
Austria	Astragalus leontinus	Astragalus leontinus	2660603	Astragalus leontinus	Wulfen	Fabaceae	15	3	-1.77781	0
Austria	Astragalus norvegicus	Astragalus norvegicus	2661476	Astragalus norvegicus	Weber	Fabaceae	18	15	-0.236131	0
Austria	Astragalus onobrychis	Astragalus onobrychis	2661603	Astragalus onobrychis	L.	Fabaceae	277	208	0.522134	3
Austria	Astragalus penduliflorus	Astragalus penduliflorus	2661846	Astragalus penduliflorus	Lam.	Fabaceae	85	46	-0.724548	1
Austria	Astragalus sulcatus	Astragalus sulcatus	2663146	Astragalus sulcatus	L.	Fabaceae	11	7	-0.545217	13
Austria	Astrantia bavarica	Astrantia bavarica	2663945	Astrantia bavarica	F.W.Schultz	Apiaceae	46	18	-1.3281	0
Austria	Astrantia carniolica	Astrantia carniolica	2663950	Astrantia carniolica	Wulfen	Apiaceae	17	15	-0.175967	0
Austria	Astrantia major	Astrantia major	2663972	Astrantia major	L.	Apiaceae	930	483	-0.319265	15
Austria	Athamanta cretensis s.str.	Athamanta cretensis	2664669	Athamanta cretensis	L.	Apiaceae	351	212	-0.0187668	0
Austria	Athyrium distentifolium	Athyrium distentifolium	3173148	Athyrium distentifolium	Tausch ex Opiz	Aspleniaceae	574	383	0.522497	0
Austria	Athyrium filix-femina	Athyrium filix-femina	3149492	Athyrium filix-femina	(L.) Roth	Aspleniaceae	2166	1246	-1.62304	0
Austria	Atocion rupestre	Atocion rupestre	2664869	Atocion rupestre	(L.) Oxelman	Caryophyllaceae	631	431	0.648987	0
Austria	Atriplex intracontinentalis	Atriplex intracontinentalis	2603628	Atriplex intracontinentalis	Sukhor.	Amaranthaceae	9	3	-1.08404	1
Austria	Atriplex oblongifolia	Atriplex oblongifolia	2665574	Atriplex oblongifolia	Waldst. & Kit.	Amaranthaceae	142	180	1.48134	32
Austria	Atriplex patula	Atriplex patula	2665629	Atriplex patula	L.	Amaranthaceae	1133	837	1.18053	82
Austria	Atriplex prostrata	Atriplex prostrata	2665694	Atriplex prostrata	Boucher ex DC.	Amaranthaceae	83	70	0.197319	91
Austria	Atriplex rosea	Atriplex rosea	2665739	Atriplex rosea	L.	Amaranthaceae	9	7	-0.356247	60
Austria	Atriplex sagittata	Atriplex sagittata	2665762	Atriplex sagittata	Borkh.	Amaranthaceae	197	197	1.11599	20
Austria	Atriplex tatarica	Atriplex tatarica	2665846	Atriplex tatarica	L.	Amaranthaceae	89	79	0.338067	42
Austria	Atropa bella-donna	Atropa bella-donna	2665943	Atropa bella-donna	L.	Solanaceae	894	485	-0.144996	31
Austria	Aurinia saxatilis	Aurinia saxatilis	2666583	Aurinia saxatilis	(L.) Desv.	Brassicaceae	40	34	-0.0479372	27
Austria	Avena fatua	Avena fatua	397488	Avena fatua	L.	Poaceae	509	357	0.639568	272
Austria	Avenella flexuosa	Avenella flexuosa	398171	Avenella flexuosa	(L.) Drejer	Poaceae	1846	1062	-0.662259	11
Austria	Homalotrichon pubescens	Homalotrichon pubescens	398317	Avenula pubescens	(Huds.) Dumort.	Poaceae	1395	761	-0.332989	13
Austria	Ballota nigra	Ballota nigra	19633	Ballota nigra	L.	Lamiaceae	775	403	-0.304881	31
Austria	Barbarea stricta	Barbarea stricta	2669701	Barbarea stricta	Andrz. ex Besser	Brassicaceae	44	43	0.216731	22
Austria	Barbarea vulgaris s.str.	Barbarea vulgaris	2669712	Barbarea vulgaris	W.T.Aiton	Brassicaceae	5	61	1.67736	76
Austria	Bartsia alpina	Bartsia alpina	2670487	Bartsia alpina	L.	Orobanchaceae	763	490	0.488317	0
Austria	Poa variegata	Poa variegata	399212	Bellardiochloa variegata	(Lam.) Kerguélen	Poaceae	59	52	0.145008	0
Austria	Bellis perennis	Bellis perennis	2922692	Bellis perennis	L.	Asteraceae	2260	1321	-1.99833	144
Austria	Berberis vulgaris	Berberis vulgaris	2674612	Berberis vulgaris	L.	Berberidaceae	1671	924	-0.574353	66
Austria	Berteroa incana	Berteroa incana	2675159	Berteroa incana	(L.) DC.	Brassicaceae	425	263	0.137106	88
Austria	Berula erecta	Berula erecta	2675185	Berula erecta	(Huds.) Coville	Apiaceae	192	176	0.860242	36
Austria	Betonica alopecuros	Betonica alopecuros	20968	Betonica alopecuros	L.	Lamiaceae	328	257	0.750721	0
Austria	Betonica officinalis	Betonica officinalis	21029	Betonica officinalis	L.	Lamiaceae	1310	785	0.16046	5
Austria	Betula humilis	Betula humilis	21373	Betula humilis	Schrank	Betulaceae	10	4	-0.959834	0
Austria	Betula nana	Betula nana	21505	Betula nana	L.	Betulaceae	26	23	-0.0949844	0
Austria	Betula pendula	Betula pendula	21582	Betula pendula	Roth	Betulaceae	2214	1303	-1.70253	35
Austria	Betula pubescens	Betula pubescens	21636	Betula pubescens	Ehrh.	Betulaceae	458	218	-0.685143	24
Austria	Bidens cernua	Bidens cernua	3116452	Bidens cernua	L.	Asteraceae	140	108	0.234294	7
Austria	Bidens radiata	Bidens radiata	3116956	Bidens radiata	Thuill.	Asteraceae	16	7	-0.977833	3
Austria	Bidens tripartita	Bidens tripartita	2925725	Bidens tripartita	L.	Asteraceae	717	407	0.00973872	26
Austria	Bifora radians	Bifora radians	2675875	Bifora radians	M.Bieb.	Apiaceae	67	26	-1.39424	13
Austria	Biscutella laevigata	Biscutella laevigata	2676416	Biscutella laevigata	L.	Brassicaceae	815	422	-0.320072	0
Austria	Persicaria bistorta	Persicaria bistorta	2676824	Bistorta officinalis	Delarbre	Polygonaceae	891	475	-0.212652	10
Austria	Persicaria vivipara	Persicaria vivipara	2676863	Bistorta vivipara	(L.) Delarbre	Polygonaceae	914	572	0.423965	1
Austria	Blackstonia acuminata	Blackstonia acuminata	2676913	Blackstonia acuminata	(W.D.J.Koch & Ziz) Domin	Gentianaceae	5	8	0.151518	0
Austria	Blechnum spicant	Blechnum spicant	3175779	Blechnum spicant	(L.) Roth	Aspleniaceae	1028	607	0.184	1
Austria	Chenopodium bonus-henricus	Chenopodium bonus-henricus	2677591	Blitum bonus-henricus	(L.) Rchb.	Amaranthaceae	1430	718	-0.744539	34
Austria	Blysmus compressus	Blysmus compressus	221788	Blysmus compressus	(L.) Panz. ex Link	Cyperaceae	565	302	-0.254766	0
Austria	Bothriochloa ischaemum	Bothriochloa ischaemum	399335	Bothriochloa ischaemum	(L.) Keng	Poaceae	351	264	0.663607	74
Austria	Botrychium lunaria	Botrychium lunaria	3142254	Botrychium lunaria	(L.) Sw.	Ophioglossaceae	665	330	-0.484527	0
Austria	Botrychium matricariifolium	Botrychium matricariifolium	3142259	Botrychium matricariifolium	(Retz.) A.Braun ex W.D.J.Koch	Ophioglossaceae	8	6	-0.388508	0
Austria	Botrychium multifidum	Botrychium multifidum	3142265	Botrychium multifidum	(S.G.Gmel.) Rupr.	Ophioglossaceae	11	4	-1.0717	0
Austria	Botrychium simplex	Botrychium simplex	3142278	Botrychium simplex	E.Hitchc.	Ophioglossaceae	6	9	0.141929	0
Austria	Botrychium virginianum	Botrychium virginianum	3142290	Botrychium virginianum	(L.) Sw.	Ophioglossaceae	12	8	-0.502591	0
Austria	Brachypodium pinnatum s.str.	Brachypodium pinnatum	400000	Brachypodium pinnatum	(L.) P.Beauv.	Poaceae	819	691	1.62596	0
Austria	Brachypodium sylvaticum	Brachypodium sylvaticum	400100	Brachypodium sylvaticum	(Huds.) P.Beauv.	Poaceae	1628	1095	0.531758	13
Austria	Brassica rapa	Brassica rapa	2682652	Brassica rapa	L.	Brassicaceae	716	128	-3.94059	286
Austria	Braya alpina	Braya alpina	2683003	Braya alpina	Sternb. & Hoppe	Brassicaceae	7	9	0.0491142	0
Austria	Briza media	Briza media	400245	Briza media	L.	Poaceae	2208	1275	-1.79605	24
Austria	Bromus arvensis	Bromus arvensis	400659	Bromus arvensis	L.	Poaceae	30	11	-1.34114	83
Austria	Bromus benekenii	Bromus benekenii	400723	Bromus benekenii	(Lange) Trimen	Poaceae	597	417	0.704777	0
Austria	Bromus commutatus	Bromus commutatus	400856	Bromus commutatus	Schrad.	Poaceae	64	71	0.623352	25
Austria	Bromus erectus s.str.	Bromus erectus	400948	Bromus erectus	Huds.	Poaceae	965	633	0.625352	37
Austria	Bromus hordeaceus s.str.	Bromus hordeaceus	401143	Bromus hordeaceus	L.	Poaceae	1363	818	0.137904	153
Austria	Bromus inermis	Bromus inermis	401195	Bromus inermis	Leyss.	Poaceae	541	391	0.776519	124
Austria	Bromus japonicus	Bromus japonicus	401252	Bromus japonicus	Houtt.	Poaceae	106	133	1.21877	9
Austria	Bromus racemosus s.str.	Bromus racemosus	401730	Bromus racemosus	L.	Poaceae	6	14	0.489079	78
Austria	Bromus ramosus s.str.	Bromus ramosus	401751	Bromus ramosus	Huds.	Poaceae	144	101	0.0131569	2
Austria	Bromus secalinus s.str.	Bromus secalinus	401862	Bromus secalinus	L.	Poaceae	67	58	0.160717	92
Austria	Bromus squarrosus	Bromus squarrosus	401960	Bromus squarrosus	L.	Poaceae	12	11	-0.180131	53
Austria	Bromus sterilis	Bromus sterilis	402009	Bromus sterilis	L.	Poaceae	569	524	1.69633	76
Austria	Bromus tectorum	Bromus tectorum	402067	Bromus tectorum	L.	Poaceae	385	352	1.3566	108
Austria	Bryonia alba	Bryonia alba	2684337	Bryonia alba	L.	Cucurbitaceae	218	135	-0.140256	19
Austria	Bryonia dioica	Bryonia dioica	2684370	Bryonia cretica subsp. dioica	(Jacq.) Tutin	Cucurbitaceae	169	170	1.02029	3
Austria	Buglossoides arvensis s.str.	Buglossoides arvensis	2685783	Buglossoides arvensis	(L.) I.M.Johnst.	Boraginaceae	18	50	1.24116	112
Austria	Buphthalmum salicifolium	Buphthalmum salicifolium	3113810	Buphthalmum salicifolium	L.	Asteraceae	1107	684	0.366833	0
Austria	Bupleurum affine	Bupleurum affine	2686351	Bupleurum affine	Sadler	Apiaceae	8	17	0.517948	1
Austria	Bupleurum falcatum	Bupleurum falcatum	2686570	Bupleurum falcatum	L.	Apiaceae	341	229	0.29499	4
Austria	Bupleurum longifolium	Bupleurum longifolium	2686853	Bupleurum longifolium	L.	Apiaceae	41	28	-0.401558	2
Austria	Bupleurum petraeum	Bupleurum petraeum	2686988	Bupleurum petraeum	L.	Apiaceae	13	13	-0.0782502	0
Austria	Bupleurum ranunculoides	Bupleurum ranunculoides	2687045	Bupleurum ranunculoides	L.	Apiaceae	23	7	-1.5099	0
Austria	Bupleurum rotundifolium	Bupleurum rotundifolium	2687113	Bupleurum rotundifolium	L.	Apiaceae	36	29	-0.160957	43
Austria	Bupleurum stellatum	Bupleurum stellatum	2687179	Bupleurum stellatum	L.	Apiaceae	5	1	-1.17415	0
Austria	Bupleurum tenuissimum	Bupleurum tenuissimum	2687223	Bupleurum tenuissimum	L.	Apiaceae	11	9	-0.30134	2
Austria	Butomus umbellatus	Butomus umbellatus	301538	Butomus umbellatus	L.	Butomaceae	72	94	1.0213	31
Austria	Calamagrostis arundinacea	Calamagrostis arundinacea	402396	Calamagrostis arundinacea	(L.) Roth	Poaceae	558	326	0.047023	1
Austria	Calamagrostis canescens s.str.	Calamagrostis canescens	402519	Calamagrostis canescens	(Weber) Roth	Poaceae	106	73	-0.147688	0
Austria	Calamagrostis epigejos	Calamagrostis epigejos	402643	Calamagrostis epigejos	(L.) Roth	Poaceae	1652	1113	0.518929	30
Austria	Calamagrostis pseudophragmites	Calamagrostis pseudophragmites	403218	Calamagrostis pseudophragmites	(Haller f.) Koeler	Poaceae	139	77	-0.573711	1
Austria	Calamagrostis varia	Calamagrostis varia	403476	Calamagrostis varia	(Schrad.) Host	Poaceae	1117	807	1.07311	0
Austria	Calamagrostis villosa	Calamagrostis villosa	403510	Calamagrostis villosa	(Chaix) J.F.Gmel.	Poaceae	851	598	0.880342	0
Austria	Calla palustris	Calla palustris	30622	Calla palustris	L.	Araceae	54	39	-0.250404	5
Austria	Callianthemum anemonoides	Callianthemum anemonoides	2692409	Callianthemum anemonoides	(Zahlbr.) Endl.	Ranunculaceae	39	17	-1.12844	0
Austria	Callianthemum coriandrifolium	Callianthemum coriandrifolium	2692414	Callianthemum coriandrifolium	Rchb.	Ranunculaceae	55	40	-0.233216	0
Austria	Callitriche cophocarpa	Callitriche cophocarpa	31557	Callitriche cophocarpa	Sendtn.	Plantaginaceae	71	58	0.0686791	0
Austria	Callitriche hamulata	Callitriche hamulata	31590	Callitriche hamulata	Kütz. ex W.D.J.Koch	Plantaginaceae	14	25	0.575013	4
Austria	Callitriche obtusangula	Callitriche obtusangula	31641	Callitriche obtusangula	Le Gall	Plantaginaceae	5	15	0.612009	0
Austria	Callitriche palustris s.str.	Callitriche palustris	31649	Callitriche palustris	L.	Plantaginaceae	49	78	1.12867	0
Austria	Callitriche stagnalis	Callitriche stagnalis	31680	Callitriche stagnalis	Scop.	Plantaginaceae	17	15	-0.175967	59
Austria	Calluna vulgaris	Calluna vulgaris	2692970	Calluna vulgaris	(L.) Hull	Ericaceae	1904	1082	-0.856438	33
Austria	Caltha palustris	Caltha palustris	2693856	Caltha palustris	L.	Ranunculaceae	2194	1220	-1.96504	2
Austria	Calystegia sepium s.str.	Calystegia sepium	483559	Calystegia sepium	(L.) R.Br.	Convolvulaceae	1148	877	1.34493	42
Austria	Camelina microcarpa	Camelina microcarpa	2694391	Camelina microcarpa	Andrz. ex DC.	Brassicaceae	225	211	1.03305	82
Austria	Campanula alpina	Campanula alpina	363905	Campanula alpina	Jacq.	Campanulaceae	169	99	-0.378742	0
Austria	Campanula barbata	Campanula barbata	364044	Campanula barbata	L.	Campanulaceae	905	579	0.512517	0
Austria	Campanula beckiana	Campanula beckiana	364056	Campanula baumgartenii subsp. beckiana	(Hayek) Podlech	Campanulaceae	22	16	-0.384438	1
Austria	Campanula bononiensis	Campanula bononiensis	364116	Campanula bononiensis	L.	Campanulaceae	55	31	-0.696759	1
Austria	Campanula cenisia	Campanula cenisia	364224	Campanula cenisia	L.	Campanulaceae	7	6	-0.280646	0
Austria	Campanula cervicaria	Campanula cervicaria	364236	Campanula cervicaria	L.	Campanulaceae	112	33	-2.04355	2
Austria	Campanula cespitosa	Campanula cespitosa	364249	Campanula cespitosa	Scop.	Campanulaceae	240	182	0.47019	0
Austria	Campanula cochleariifolia	Campanula cochleariifolia	364305	Campanula cochleariifolia	Lam.	Campanulaceae	1014	668	0.648877	1
Austria	Campanula glomerata	Campanula glomerata	364698	Campanula glomerata	L.	Campanulaceae	999	476	-0.675037	28
Austria	Campanula latifolia	Campanula latifolia	365023	Campanula latifolia	L.	Campanulaceae	45	28	-0.544225	15
Austria	Campanula moravica	Campanula moravica	365307	Campanula moravica	(Spitzn.) Kovanda	Campanulaceae	7	23	0.838436	0
Austria	Campanula patula	Campanula patula	365444	Campanula patula	L.	Campanulaceae	1984	1135	-1.02033	13
Austria	Campanula persicifolia	Campanula persicifolia	365512	Campanula persicifolia	L.	Campanulaceae	1279	720	-0.109026	25
Austria	Campanula praesignis	Campanula praesignis	365635	Campanula praesignis	Beck	Campanulaceae	16	14	-0.194296	0
Austria	Campanula pulla	Campanula pulla	365681	Campanula pulla	L.	Campanulaceae	150	112	0.186403	0
Austria	Campanula rapunculoides	Campanula rapunculoides	365789	Campanula rapunculoides	L.	Campanulaceae	1573	904	-0.252956	75
Austria	Campanula rotundifolia s.str.	Campanula rotundifolia	365918	Campanula rotundifolia	L.	Campanulaceae	1303	937	1.05079	5
Austria	Campanula scheuchzeri	Campanula scheuchzeri	366203	Campanula scheuchzeri	Vill.	Campanulaceae	1054	730	0.872398	0
Austria	Campanula sibirica	Campanula sibirica	366314	Campanula sibirica	L.	Campanulaceae	55	34	-0.529149	2
Austria	Campanula spicata	Campanula spicata	366402	Campanula spicata	L.	Campanulaceae	23	14	-0.614803	0
Austria	Campanula thyrsoides	Campanula thyrsoides	366522	Campanula thyrsoides	L.	Campanulaceae	104	58	-0.624489	0
Austria	Campanula trachelium	Campanula trachelium	366545	Campanula trachelium	L.	Campanulaceae	1905	1166	-0.426397	13
Austria	Campanula witasekiana	Campanula witasekiana	366719	Campanula witasekiana	Vierh.	Campanulaceae	116	42	-1.58517	0
Austria	Camphorosma annua	Camphorosma annua	2695228	Camphorosma annua	Pall.	Amaranthaceae	7	3	-0.81793	0
Austria	Cannabis sativa s.lat.	Cannabis sativa	2696480	Cannabis sativa	L.	Cannabaceae	147	74	-0.793435	222
Austria	Capsella bursa-pastoris	Capsella bursa-pastoris	2697999	Capsella bursa-pastoris	(L.) Medik.	Brassicaceae	2318	1284	-2.73147	281
Austria	Cardamine amara	Cardamine amara	2699395	Cardamine amara	L.	Brassicaceae	1942	1159	-0.661561	0
Austria	Cardamine alpina	Cardamine alpina	2699487	Cardamine bellidifolia subsp. alpina	(Willd.) Jaer	Brassicaceae	234	163	0.217011	0
Austria	Cardamine bulbifera	Cardamine bulbifera	2699536	Cardamine bulbifera	(L.) Crantz	Brassicaceae	476	306	0.311246	3
Austria	Cardamine enneaphyllos	Cardamine enneaphyllos	2699678	Cardamine enneaphyllos	(L.) Crantz	Brassicaceae	802	476	0.196552	0
Austria	Cardamine flexuosa	Cardamine flexuosa	2699731	Cardamine flexuosa	With.	Brassicaceae	804	566	0.866636	87
Austria	Cardamine hirsuta	Cardamine hirsuta	2699855	Cardamine hirsuta	L.	Brassicaceae	632	662	2.3025	139
Austria	Cardamine impatiens	Cardamine impatiens	2699928	Cardamine impatiens	L.	Brassicaceae	1466	1026	0.86131	25
Austria	Cardamine matthioli	Cardamine matthioli	2700096	Cardamine matthioli	Moretti	Brassicaceae	23	81	1.75523	0
Austria	Cardamine pentaphyllos	Cardamine pentaphyllos	2700252	Cardamine pentaphyllos	(L.) Crantz	Brassicaceae	88	51	-0.574715	0
Austria	Cardamine pratensis s.str.	Cardamine pratensis	2700274	Cardamine pratensis	L.	Brassicaceae	408	301	0.688862	31
Austria	Cardamine dentata	Cardamine dentata	2871186	Cardamine pratensis subsp. paludosa	(Knaf) Čelak.	Brassicaceae	9	11	0.0525821	0
Austria	Cardamine rivularis auct.	Cardamine rivularis	2700306	Cardamine pratensis subsp. rivularis	(Schur) Nyman	Brassicaceae	73	51	-0.23482	0
Austria	Cardamine resedifolia	Cardamine resedifolia	2700370	Cardamine resedifolia	L.	Brassicaceae	469	306	0.354201	0
Austria	Cardamine trifolia	Cardamine trifolia	2700520	Cardamine trifolia	L.	Brassicaceae	693	455	0.540531	3
Austria	Cardamine waldsteinii	Cardamine waldsteinii	2700578	Cardamine waldsteinii	Dyer	Brassicaceae	20	17	-0.196848	0
Austria	Carduus acanthoides	Carduus acanthoides	3040774	Carduus acanthoides	L.	Asteraceae	826	516	0.400597	80
Austria	Carduus carduelis	Carduus carduelis	3040857	Carduus carduelis	(L.) Gren.	Asteraceae	7	10	0.136152	0
Austria	Carduus crispus	Carduus crispus	3040823	Carduus crispus	L.	Asteraceae	429	321	0.764583	32
Austria	Carduus crassifolius s.str.	Carduus crassifolius	3040930	Carduus defloratus subsp. defloratus		Asteraceae	107	105	0.659989	1
Austria	Carduus glaucinus	Carduus glaucinus	3040939	Carduus defloratus subsp. glaucus	(Rchb.f.) Nyman	Asteraceae	37	32	-0.041583	1
Austria	Carduus defloratus sensu Kazmi	Carduus defloratus sensu Kazmi	3040947	Carduus defloratus subsp. paui	(Devesa & Talavera) O.Bolòs & Vigo	Asteraceae	726	486	0.631018	0
Austria	Carduus nutans s.str.	Carduus nutans	3041051	Carduus nutans	L.	Asteraceae	289	124	-1.08904	93
Austria	Carduus personata	Carduus personata	3041118	Carduus personata	(L.) Jacq.	Asteraceae	1003	641	0.518416	0
Austria	Carex acuta	Carex acuta	224231	Carex acuta	L.	Cyperaceae	415	198	-0.698654	1
Austria	Carex acutiformis	Carex acutiformis	224284	Carex acutiformis	Ehrh.	Cyperaceae	800	439	-0.102182	10
Austria	Carex alba	Carex alba	224346	Carex alba	Scop.	Cyperaceae	844	544	0.528956	1
Austria	Carex appropinquata	Carex appropinquata	224556	Carex appropinquata	Schumach.	Cyperaceae	61	56	0.235564	0
Austria	Carex aterrima	Carex aterrima	224700	Carex aterrima	Hoppe	Cyperaceae	100	84	0.272962	0
Austria	Carex atrata s.str.	Carex atrata	224723	Carex atrata	L.	Cyperaceae	398	304	0.787775	0
Austria	Carex bicolor	Carex bicolor	224932	Carex bicolor	Bellardi ex All.	Cyperaceae	28	52	0.997948	0
Austria	Carex bigelowii	Carex bigelowii	224946	Carex bigelowii	Torr. ex Schwein.	Cyperaceae	8	8	-0.143328	0
Austria	Carex bohemica	Carex bohemica	225005	Carex bohemica	Schreb.	Cyperaceae	44	24	-0.767655	3
Austria	Carex brachystachys	Carex brachystachys	225072	Carex brachystachys	Schrank	Cyperaceae	406	224	-0.247142	0
Austria	Carex brizoides	Carex brizoides	225134	Carex brizoides	L.	Cyperaceae	1141	700	0.329046	3
Austria	Carex brunnescens	Carex brunnescens	225178	Carex brunnescens	(Pers.) Poir.	Cyperaceae	247	140	-0.33914	0
Austria	Carex buekii	Carex buekii	225193	Carex buekii	Wimm.	Cyperaceae	56	71	0.800352	0
Austria	Carex buxbaumii s.str.	Carex buxbaumii	225215	Carex buxbaumii	Wahlenb.	Cyperaceae	19	12	-0.568197	4
Austria	Carex canescens s.str.	Carex canescens	225264	Carex canescens	L.	Cyperaceae	591	410	0.67524	3
Austria	Carex capillaris	Carex capillaris	225305	Carex capillaris	L.	Cyperaceae	515	365	0.681837	0
Austria	Carex caryophyllea	Carex caryophyllea	225358	Carex caryophyllea	Latourr.	Cyperaceae	1389	789	-0.139828	9
Austria	Carex cespitosa	Carex cespitosa	225431	Carex cespitosa	L.	Cyperaceae	45	18	-1.28781	0
Austria	Carex chordorrhiza	Carex chordorrhiza	225519	Carex chordorrhiza	L.f.	Cyperaceae	5	5	-0.18154	0
Austria	Carex curvata	Carex curvata	225812	Carex curvata	Knaf	Cyperaceae	7	11	0.215297	0
Austria	Carex curvula	Carex curvula	225819	Carex curvula	All.	Cyperaceae	388	295	0.757487	0
Austria	Carex davalliana	Carex davalliana	225868	Carex davalliana	Sm.	Cyperaceae	1122	547	-0.638617	2
Austria	Carex demissa	Carex demissa	225929	Carex demissa	Hornem.	Cyperaceae	144	65	-1.06185	5
Austria	Carex transsilvanica	Carex transsilvanica	225946	Carex depressa subsp. transsilvanica	(Schur) K.Richt.	Cyperaceae	6	2	-0.951279	1
Austria	Carex diandra	Carex diandra	225968	Carex diandra	Schrank	Cyperaceae	79	56	-0.182027	0
Austria	Carex dioica	Carex dioica	226034	Carex dioica	L.	Cyperaceae	125	125	0.800559	0
Austria	Carex distans	Carex distans	226085	Carex distans	L.	Cyperaceae	204	102	-0.738194	6
Austria	Carex disticha	Carex disticha	226102	Carex disticha	Huds.	Cyperaceae	108	76	-0.0922994	5
Austria	Carex divisa	Carex divisa	226132	Carex divisa	Huds.	Cyperaceae	11	10	-0.198025	14
Austria	Carex divulsa	Carex divulsa	226143	Carex divulsa	Stokes	Cyperaceae	22	24	0.145711	13
Austria	Carex echinata	Carex echinata	226238	Carex echinata	Murray	Cyperaceae	1154	707	0.319948	0
Austria	Carex elata	Carex elata	226284	Carex elata	All.	Cyperaceae	557	271	-0.576523	0
Austria	Carex elongata	Carex elongata	226312	Carex elongata	L.	Cyperaceae	188	105	-0.468537	0
Austria	Carex ericetorum	Carex ericetorum	226367	Carex ericetorum	Pollich	Cyperaceae	144	63	-1.13742	0
Austria	Carex ferruginea s.str.	Carex ferruginea	226463	Carex ferruginea	Scop.	Cyperaceae	689	426	0.315106	0
Austria	Carex firma	Carex firma	226551	Carex firma	Mygind ex Host	Cyperaceae	564	350	0.260063	0
Austria	Carex flacca	Carex flacca	226565	Carex flacca	Schreb.	Cyperaceae	1608	997	0.102846	15
Austria	Carex flava s.str.	Carex flava	226588	Carex flava	L.	Cyperaceae	963	763	1.44746	0
Austria	Carex foetida	Carex foetida	226677	Carex foetida	All.	Cyperaceae	5	5	-0.18154	0
Austria	Carex frigida	Carex frigida	226735	Carex frigida	All.	Cyperaceae	417	308	0.705215	0
Austria	Carex fritschii	Carex fritschii	226744	Carex fritschii	Waisb.	Cyperaceae	5	3	-0.527021	0
Austria	Carex fuliginosa	Carex fuliginosa	226757	Carex fuliginosa	Schkuhr	Cyperaceae	101	132	1.27471	0
Austria	Carex halleriana	Carex halleriana	227184	Carex halleriana	Asso	Cyperaceae	18	14	-0.319071	0
Austria	Carex hartmaniorum	Carex hartmaniorum	227225	Carex hartmaniorum	A.Cajander	Cyperaceae	28	38	0.54009	1
Austria	Carex hirta	Carex hirta	227326	Carex hirta	L.	Cyperaceae	1740	1021	-0.365233	25
Austria	Carex hordeistichos	Carex hordeistichos	227395	Carex hordeistichos	Vill.	Cyperaceae	15	15	-0.0529033	0
Austria	Carex hostiana	Carex hostiana	227413	Carex hostiana	DC.	Cyperaceae	355	165	-0.813683	0
Austria	Carex humilis	Carex humilis	227447	Carex humilis	Leyss.	Cyperaceae	468	286	0.13543	0
Austria	Carex lachenalii	Carex lachenalii	227854	Carex lachenalii	Schkuhr	Cyperaceae	65	118	1.60531	0
Austria	Carex lasiocarpa	Carex lasiocarpa	227947	Carex lasiocarpa	Ehrh.	Cyperaceae	101	73	-0.0570723	0
Austria	Carex lepidocarpa	Carex lepidocarpa	228063	Carex lepidocarpa	Tausch	Cyperaceae	363	164	-0.894877	1
Austria	Carex leporina	Carex leporina	228079	Carex leporina	L.	Cyperaceae	1542	938	0.0682694	24
Austria	Carex limosa	Carex limosa	228174	Carex limosa	L.	Cyperaceae	198	144	0.25294	0
Austria	Carex liparocarpos	Carex liparocarpos	228205	Carex liparocarpos	Gaudin	Cyperaceae	42	28	-0.437682	0
Austria	Carex paupercula	Carex paupercula	228450	Carex magellanica subsp. irrigua	(Wahlenb.) Hiitonen	Cyperaceae	136	140	0.927181	0
Austria	Carex melanostachya	Carex melanostachya	228584	Carex melanostachya	M.Bieb. ex Willd.	Cyperaceae	18	38	0.899881	6
Austria	Carex michelii	Carex michelii	228625	Carex michelii	Host	Cyperaceae	165	138	0.523976	0
Austria	Carex montana	Carex montana	228753	Carex montana	L.	Cyperaceae	696	341	-0.526132	0
Austria	Carex mucronata	Carex mucronata	228806	Carex mucronata	All.	Cyperaceae	422	276	0.313492	1
Austria	Kobresia myosuroides	Kobresia myosuroides	228893	Carex myosuroides	Vill.	Cyperaceae	232	215	1.02103	0
Austria	Carex nigra	Carex nigra	229004	Carex nigra	(L.) Reichard	Cyperaceae	1558	796	-0.809765	3
Austria	Carex norvegica	Carex norvegica	229087	Carex norvegica	Retz.	Cyperaceae	16	8	-0.829223	1
Austria	Carex oederi	Carex oederi	229192	Carex oederi	Retz.	Cyperaceae	180	184	1.10887	0
Austria	Carex ornithopoda s.str.	Carex ornithopoda	229325	Carex ornithopoda	Willd.	Cyperaceae	859	594	0.817697	0
Austria	Carex ornithopodioides	Carex ornithopodioides	229336	Carex ornithopoda subsp. ornithopodioides	(Hausm.) Nyman	Cyperaceae	98	96	0.604707	0
Austria	Carex otrubae	Carex otrubae	229356	Carex otrubae	Podp.	Cyperaceae	104	124	1.08709	5
Austria	Carex pairae s.str.	Carex pairae	229401	Carex pairae	F.W.Schultz	Cyperaceae	5	3	-0.527021	7
Austria	Carex pallescens	Carex pallescens	229422	Carex pallescens	L.	Cyperaceae	1817	1094	-0.350242	6
Austria	Carex panicea	Carex panicea	229462	Carex panicea	L.	Cyperaceae	1560	757	-1.05397	15
Austria	Carex paniculata	Carex paniculata	229486	Carex paniculata	L.	Cyperaceae	1163	606	-0.383516	1
Austria	Carex parviflora	Carex parviflora	229557	Carex parviflora	Host	Cyperaceae	179	232	1.74723	0
Austria	Carex pauciflora	Carex pauciflora	229568	Carex pauciflora	Lightf.	Cyperaceae	253	193	0.516835	0
Austria	Carex pilosa	Carex pilosa	229757	Carex pilosa	Scop.	Cyperaceae	358	236	0.261005	0
Austria	Carex pilulifera	Carex pilulifera	229766	Carex pilulifera	L.	Cyperaceae	824	551	0.669292	1
Austria	Carex polyphylla	Carex polyphylla	229876	Carex polyphylla	Kar. & Kir.	Cyperaceae	76	138	1.74978	0
Austria	Carex praecox s.str.	Carex praecox	229908	Carex praecox	Schreb.	Cyperaceae	174	178	1.08589	5
Austria	Carex pseudocyperus	Carex pseudocyperus	230022	Carex pseudocyperus	L.	Cyperaceae	60	120	1.72325	1
Austria	Carex pulicaris	Carex pulicaris	230115	Carex pulicaris	L.	Cyperaceae	187	153	0.538024	0
Austria	Carex punctata	Carex punctata	230134	Carex punctata	Gaudin	Cyperaceae	6	6	-0.169147	3
Austria	Carex randalpina	Carex randalpina	230216	Carex randalpina	B.Walln.	Cyperaceae	16	46	1.19979	0
Austria	Carex remota	Carex remota	230281	Carex remota	L.	Cyperaceae	835	628	1.15266	0
Austria	Carex repens	Carex repens	230312	Carex repens	Bellardi	Cyperaceae	18	6	-1.31497	0
Austria	Carex riparia	Carex riparia	230409	Carex riparia	Curtis	Cyperaceae	158	102	-0.156186	0
Austria	Carex rostrata	Carex rostrata	230464	Carex rostrata	Stokes	Cyperaceae	1021	542	-0.25225	1
Austria	Carex rupestris	Carex rupestris	230521	Carex rupestris	All.	Cyperaceae	87	89	0.63111	0
Austria	Carex secalina	Carex secalina	230784	Carex secalina	Willd. ex Wahlenb.	Cyperaceae	10	38	1.18237	3
Austria	Carex sempervirens s.str.	Carex sempervirens	230806	Carex sempervirens	Vill.	Cyperaceae	844	568	0.702052	0
Austria	Kobresia simpliciuscula	Kobresia simpliciuscula	230952	Carex simpliciuscula	Wahlenb.	Cyperaceae	49	60	0.659544	0
Austria	Carex spicata	Carex spicata	231061	Carex spicata	Huds.	Cyperaceae	533	385	0.766503	21
Austria	Carex stenophylla	Carex stenophylla	231141	Carex stenophylla	Wahlenb.	Cyperaceae	45	47	0.339588	2
Austria	Carex strigosa	Carex strigosa	231265	Carex strigosa	Huds.	Cyperaceae	16	30	0.69321	1
Austria	Carex supina	Carex supina	231368	Carex supina	Willd. ex Wahlenb.	Cyperaceae	29	26	-0.050369	0
Austria	Carex sylvatica	Carex sylvatica	231389	Carex sylvatica	Huds.	Cyperaceae	1611	1119	0.730646	8
Austria	Carex tomentosa	Carex tomentosa	231586	Carex tomentosa	L.	Cyperaceae	291	188	0.103202	1
Austria	Carex umbrosa	Carex umbrosa	231792	Carex umbrosa	Host	Cyperaceae	351	147	-1.12899	0
Austria	Carex vaginata	Carex vaginata	231861	Carex vaginata	Tausch	Cyperaceae	5	4	-0.334958	0
Austria	Carex vesicaria	Carex vesicaria	231937	Carex vesicaria	L.	Cyperaceae	505	295	0.0132511	0
Austria	Carex vulpina s.str.	Carex vulpina	232133	Carex vulpina	L.	Cyperaceae	148	132	0.624223	1
Austria	Carlina acaulis	Carlina acaulis	2925901	Carlina acaulis	L.	Asteraceae	1949	1152	-0.736081	2
Austria	Carlina biebersteinii	Carlina biebersteinii	3039998	Carlina biebersteinii	Bernh. ex Hornem.	Asteraceae	92	152	1.72434	0
Austria	Carlina vulgaris s.str.	Carlina vulgaris	3040104	Carlina vulgaris	L.	Asteraceae	768	393	-0.364406	4
Austria	Carpesium cernuum	Carpesium cernuum	3114511	Carpesium cernuum	L.	Asteraceae	5	8	0.151518	7
Austria	Carpinus betulus	Carpinus betulus	34291	Carpinus betulus	L.	Betulaceae	1114	699	0.433364	9
Austria	Carum carvi	Carum carvi	2701499	Carum carvi	L.	Apiaceae	1954	971	-1.71793	56
Austria	Castanea sativa	Castanea sativa	35042	Castanea sativa	Mill.	Fagaceae	219	159	0.299198	33
Austria	Catabrosa aquatica	Catabrosa aquatica	403714	Catabrosa aquatica	(L.) P.Beauv.	Poaceae	40	23	-0.684693	4
Austria	Caucalis platycarpos	Caucalis platycarpos	2705953	Caucalis platycarpos	L.	Apiaceae	106	56	-0.741398	5
Austria	Cyanus segetum	Cyanus segetum	2926089	Centaurea cyanus	L.	Asteraceae	1011	428	-1.13814	131
Austria	Centaurea jacea	Centaurea jacea	3049580	Centaurea jacea	L.	Asteraceae	2095	1268	-1.01916	75
Austria	Cyanus montanus s.str.	Cyanus montanus	3050169	Centaurea montana	L.	Asteraceae	593	322	-0.189082	39
Austria	Centaurea nervosa	Centaurea nervosa	3050202	Centaurea nervosa	Willd.	Asteraceae	12	16	0.205567	0
Austria	Centaurea nigrescens	Centaurea nigrescens	3050000	Centaurea nigrescens	Willd.	Asteraceae	161	158	0.921873	39
Austria	Centaurea pseudophrygia	Centaurea pseudophrygia	3048921	Centaurea phrygia subsp. pseudophrygia	(C.A.Mey.) Gugler	Asteraceae	632	386	0.243528	0
Austria	Centaurea stenolepis	Centaurea stenolepis	3240404	Centaurea phrygia subsp. stenolepis	(A.Kern.) Gugler	Asteraceae	12	26	0.713171	0
Austria	Centaurea scabiosa	Centaurea scabiosa	3049312	Centaurea scabiosa	L.	Asteraceae	1545	890	-0.210861	32
Austria	Centaurea stoebe s.lat.	Centaurea stoebe	3050723	Centaurea stoebe	L.	Asteraceae	477	297	0.205295	64
Austria	Cyanus triumfettii	Cyanus triumfettii	3050868	Centaurea triumfettii	All.	Asteraceae	141	82	-0.45215	3
Austria	Centaurium erythraea	Centaurium erythraea	2708639	Centaurium erythraea	Rafn	Gentianaceae	631	385	0.239386	80
Austria	Centaurium littorale	Centaurium littorale	2708691	Centaurium littorale	(Turner) Gilmour	Gentianaceae	26	25	0.0215223	3
Austria	Centaurium pulchellum	Centaurium pulchellum	2708736	Centaurium pulchellum	(Sw.) Hayek ex Hand.-Mazz., Stadlm., Janch. & Faltis	Gentianaceae	278	355	2.13974	60
Austria	Cephalanthera damasonium	Cephalanthera damasonium	36635	Cephalanthera damasonium	(Mill.) Druce	Orchidaceae	536	309	-0.0115738	0
Austria	Cephalanthera longifolia	Cephalanthera longifolia	36658	Cephalanthera longifolia	(L.) Fritsch	Orchidaceae	564	376	0.511596	0
Austria	Cephalanthera rubra	Cephalanthera rubra	36673	Cephalanthera rubra	(L.) Rich.	Orchidaceae	510	269	-0.325095	0
Austria	Cerastium arvense	Cerastium arvense	2709949	Cerastium arvense	L.	Caryophyllaceae	1277	703	-0.207901	51
Austria	Cerastium brachypetalum s.str.	Cerastium brachypetalum	2710087	Cerastium brachypetalum	Desp. ex Pers.	Caryophyllaceae	151	246	2.19116	22
Austria	Cerastium tenoreanum	Cerastium tenoreanum	2710096	Cerastium brachypetalum subsp. tenoreanum	(Ser.) Soó	Caryophyllaceae	57	123	1.82152	0
Austria	Cerastium carinthiacum	Cerastium carinthiacum	2710147	Cerastium carinthiacum	Vest	Caryophyllaceae	123	98	0.249965	0
Austria	Cerastium eriophorum	Cerastium eriophorum	2710297	Cerastium eriophorum	Kit. ex Schult.	Caryophyllaceae	22	9	-1.12265	0
Austria	Cerastium fontanum s.str.	Cerastium fontanum	2710319	Cerastium fontanum	Baumg.	Caryophyllaceae	323	232	0.473698	113
Austria	Cerastium lucorum	Cerastium lucorum	2710336	Cerastium fontanum subsp. lucorum	(Schur) Soó	Caryophyllaceae	25	121	2.29363	0
Austria	Cerastium glomeratum	Cerastium glomeratum	2710370	Cerastium glomeratum	Thuill.	Caryophyllaceae	764	616	1.39054	195
Austria	Cerastium holosteoides	Cerastium holosteoides	2710423	Cerastium holosteoides	Fr.	Caryophyllaceae	2296	1421	-1.82693	70
Austria	Cerastium latifolium	Cerastium latifolium	2710513	Cerastium latifolium	L.	Caryophyllaceae	46	19	-1.237	0
Austria	Cerastium pedunculatum	Cerastium pedunculatum	2710716	Cerastium pedunculatum	Gaudin	Caryophyllaceae	29	80	1.61259	0
Austria	Cerastium pumilum s.str.	Cerastium pumilum	2710761	Cerastium pumilum	Curtis	Caryophyllaceae	70	42	-0.54659	40
Austria	Cerastium glutinosum	Cerastium glutinosum	2710767	Cerastium pumilum var. glutinosum	(Wahlenb.) Beck	Caryophyllaceae	172	224	1.7231	0
Austria	Cerastium semidecandrum	Cerastium semidecandrum	2710853	Cerastium semidecandrum	L.	Caryophyllaceae	129	178	1.60996	62
Austria	Cerastium sylvaticum	Cerastium sylvaticum	2710916	Cerastium sylvaticum	Waldst. & Kit.	Caryophyllaceae	57	36	-0.484283	0
Austria	Cerastium uniflorum	Cerastium uniflorum	2710981	Cerastium uniflorum	Clairv.	Caryophyllaceae	309	240	0.687379	0
Austria	Ceratophyllum demersum	Ceratophyllum demersum	36902	Ceratophyllum demersum	L.	Ceratophyllaceae	66	87	0.980864	20
Austria	Cerinthe alpina	Cerinthe alpina	3262725	Cerinthe glabra subsp. glabra		Boraginaceae	55	23	-1.23538	0
Austria	Cerinthe minor	Cerinthe minor	2712574	Cerinthe minor	L.	Boraginaceae	583	345	0.105592	4
Austria	Microrrhinum minus s.str.	Microrrhinum minus	2713998	Chaenorhinum minus	(L.) Lange	Plantaginaceae	1093	846	1.39343	67
Austria	Chaerophyllum aromaticum	Chaerophyllum aromaticum	2714173	Chaerophyllum aromaticum	L.	Apiaceae	134	97	0.0595863	3
Austria	Chaerophyllum aureum	Chaerophyllum aureum	2714179	Chaerophyllum aureum	L.	Apiaceae	825	563	0.751059	6
Austria	Chaerophyllum bulbosum	Chaerophyllum bulbosum	2714191	Chaerophyllum bulbosum	L.	Apiaceae	164	146	0.68169	11
Austria	Chaerophyllum hirsutum s.str.	Chaerophyllum hirsutum	2714241	Chaerophyllum hirsutum	L.	Apiaceae	1625	1172	0.941884	6
Austria	Chaerophyllum temulum	Chaerophyllum temulum	2714333	Chaerophyllum temulum	L.	Apiaceae	168	147	0.651608	16
Austria	Chaerophyllum villarsii	Chaerophyllum villarsii	2714347	Chaerophyllum villarsii	W.D.J.Koch	Apiaceae	720	453	0.393256	0
Austria	Leonurus marrubiastrum	Leonurus marrubiastrum	37383	Chaiturus marrubiastrum	(L.) Ehrh. ex Rchb.	Lamiaceae	17	25	0.431418	24
Austria	Chamaecytisus austriacus	Chamaecytisus austriacus	2715340	Chamaecytisus austriacus	(L.) Link	Fabaceae	87	65	-0.0398533	0
Austria	Chamaecytisus hirsutus s.str.	Chamaecytisus hirsutus	2715384	Chamaecytisus hirsutus	(L.) Link	Fabaceae	181	102	-0.456816	3
Austria	Chamaecytisus purpureus	Chamaecytisus purpureus	2715424	Chamaecytisus purpureus	(Scop.) Link	Fabaceae	8	6	-0.388508	0
Austria	Chamaecytisus ratisbonensis	Chamaecytisus ratisbonensis	2715426	Chamaecytisus ratisbonensis	(Schaeff.) Rothm.	Fabaceae	249	139	-0.379177	1
Austria	Chamaecytisus supinus	Chamaecytisus supinus	2715442	Chamaecytisus supinus	(L.) Link	Fabaceae	592	375	0.350705	0
Austria	Sorbus chamaemespilus	Sorbus chamaemespilus	2943538	Chamaemespilus alpina	(Mill.) K.R.Robertson & J.B.Phipps	Rosaceae	422	210	-0.562113	0
Austria	Chamorchis alpina	Chamorchis alpina	38352	Chamorchis alpina	(L.) Rich.	Orchidaceae	234	197	0.752529	0
Austria	Chelidonium majus	Chelidonium majus	2716702	Chelidonium majus	L.	Papaveraceae	1825	1009	-0.838492	60
Austria	Chenopodium hybridum	Chenopodium hybridum	2913103	Chenopodiastrum hybridum	(L.) S.Fuentes, Uotila & Borsch	Amaranthaceae	557	397	0.742525	34
Austria	Chenopodium murale	Chenopodium murale	2913109	Chenopodiastrum murale	(L.) S.Fuentes, Uotila & Borsch	Amaranthaceae	91	33	-1.56264	270
Austria	Chenopodium album s.str.	Chenopodium album	2716945	Chenopodium album	L.	Amaranthaceae	1348	1061	1.52733	253
Austria	Chenopodium ficifolium	Chenopodium ficifolium	2717310	Chenopodium ficifolium	Sm.	Amaranthaceae	232	327	2.25009	27
Austria	Chenopodium opulifolium	Chenopodium opulifolium	2717608	Chenopodium opulifolium	Schrad. ex W.D.J.Koch & Ziz	Amaranthaceae	72	54	-0.0970238	36
Austria	Chenopodium suecicum	Chenopodium suecicum	2717848	Chenopodium suecicum	Murr	Amaranthaceae	15	7	-0.895333	10
Austria	Chenopodium vulvaria	Chenopodium vulvaria	2717921	Chenopodium vulvaria	L.	Amaranthaceae	65	31	-0.998533	42
Austria	Minuartia biflora	Minuartia biflora	3014593	Cherleria biflora	(L.) A.J.Moore & Dillenb.	Caryophyllaceae	14	16	0.0808673	0
Austria	Minuartia langii	Minuartia langii	3014656	Cherleria langii	(G.Reuss) A.J.Moore & Dillenb.	Caryophyllaceae	30	14	-0.994916	0
Austria	Minuartia laricifolia s.str.	Minuartia laricifolia	3009004	Cherleria laricifolia	(L.) Iamonico	Caryophyllaceae	13	4	-1.28527	0
Austria	Minuartia sedoides	Minuartia sedoides	2717950	Cherleria sedoides	L.	Caryophyllaceae	479	335	0.59845	0
Austria	Chimaphila umbellata	Chimaphila umbellata	2718281	Chimaphila umbellata	(L.) W.P.C.Barton	Ericaceae	18	4	-1.7706	0
Austria	Chondrilla chondrilloides	Chondrilla chondrilloides	3056368	Chondrilla chondrilloides	(Ard.) H.Karst.	Asteraceae	24	13	-0.770033	0
Austria	Chondrilla juncea	Chondrilla juncea	3056390	Chondrilla juncea	L.	Asteraceae	170	194	1.35862	64
Austria	Chrysopogon gryllus	Chrysopogon gryllus	405088	Chrysopogon gryllus	(L.) Trin.	Poaceae	9	3	-1.08404	0
Austria	Chrysosplenium alternifolium	Chrysosplenium alternifolium	2720069	Chrysosplenium alternifolium	L.	Saxifragaceae	1653	901	-0.621491	0
Austria	Lactuca alpina	Lactuca alpina	3061420	Cicerbita alpina	(L.) Wallr.	Asteraceae	713	406	0.020206	2
Austria	Cichorium intybus	Cichorium intybus	2901597	Cichorium intybus	L.	Asteraceae	1143	682	0.206242	191
Austria	Cicuta virosa	Cicuta virosa	2720775	Cicuta virosa	L.	Apiaceae	28	13	-0.994179	0
Austria	Circaea alpina	Circaea alpina	2721778	Circaea alpina	L.	Onagraceae	428	323	0.791625	0
Austria	Circaea lutetiana	Circaea lutetiana	2721837	Circaea lutetiana	L.	Onagraceae	842	591	0.8719	1
Austria	Circaea x intermedia	Circaea x intermedia	2721830	Circaea × intermedia	Ehrh.	Onagraceae	130	116	0.549756	1
Austria	Cirsium acaulon	Cirsium acaulon	3041266	Cirsium acaule subsp. acaule		Asteraceae	118	43	-1.57148	0
Austria	Cirsium arvense	Cirsium arvense	2901650	Cirsium arvense	(L.) Scop.	Asteraceae	2320	1412	-2.11138	107
Austria	Cirsium brachycephalum	Cirsium brachycephalum	3041439	Cirsium brachycephalum	Juratzka	Asteraceae	31	21	-0.450151	0
Austria	Cirsium canum	Cirsium canum	3041485	Cirsium canum	(L.) All.	Asteraceae	294	224	0.599651	3
Austria	Cirsium carniolicum	Cirsium carniolicum	3041487	Cirsium carniolicum	Scop.	Asteraceae	38	37	0.15677	0
Austria	Cirsium erisithales	Cirsium erisithales	3041709	Cirsium erisithales	Scop.	Asteraceae	621	388	0.319227	1
Austria	Cirsium greimleri	Cirsium greimleri	3219094	Cirsium greimleri	Bureš	Asteraceae	71	47	-0.349503	0
Austria	Cirsium heterophyllum	Cirsium heterophyllum	3041841	Cirsium heterophyllum	(L.) Hill	Asteraceae	521	365	0.647543	3
Austria	Cirsium oleraceum	Cirsium oleraceum	3042201	Cirsium oleraceum	(L.) Scop.	Asteraceae	2094	1232	-1.1955	7
Austria	Cirsium palustre	Cirsium palustre	3042238	Cirsium palustre	(L.) Scop.	Asteraceae	1965	1115	-1.01633	16
Austria	Cirsium pannonicum	Cirsium pannonicum	3042249	Cirsium pannonicum	(L.f.) Link	Asteraceae	121	77	-0.28439	0
Austria	Cirsium rivulare	Cirsium rivulare	3042460	Cirsium rivulare	(Jacq.) All.	Asteraceae	669	257	-1.37214	1
Austria	Cirsium spinosissimum	Cirsium spinosissimum	3042610	Cirsium spinosissimum	(L.) Scop.	Asteraceae	581	361	0.275478	0
Austria	Cirsium vulgare	Cirsium vulgare	3042723	Cirsium vulgare	(Savi) Ten.	Asteraceae	2078	1243	-1.03577	207
Austria	Cladium mariscus	Cladium mariscus	233412	Cladium mariscus	(L.) Pohl	Cyperaceae	57	41	-0.244527	2
Austria	Clematis alpina	Clematis alpina	2725565	Clematis alpina	(L.) Mill.	Ranunculaceae	845	498	0.17625	4
Austria	Clematis integrifolia	Clematis integrifolia	2726179	Clematis integrifolia	L.	Ranunculaceae	9	17	0.454917	1
Austria	Clematis recta	Clematis recta	2726635	Clematis recta	L.	Ranunculaceae	242	139	-0.309101	7
Austria	Clematis vitalba	Clematis vitalba	2726964	Clematis vitalba	L.	Ranunculaceae	1463	971	0.58043	29
Austria	Clinopodium acinos	Clinopodium acinos	43426	Clinopodium acinos	(L.) Kuntze	Lamiaceae	692	471	0.675388	27
Austria	Clinopodium alpinum	Clinopodium alpinum	43432	Clinopodium alpinum	(L.) Kuntze	Lamiaceae	903	554	0.342239	0
Austria	Clinopodium grandiflorum	Clinopodium grandiflorum	43539	Clinopodium grandiflorum	(L.) Kuntze	Lamiaceae	7	5	-0.425701	14
Austria	Clinopodium menthifolium	Clinopodium menthifolium	43597	Clinopodium menthifolium	(Host) Merino	Lamiaceae	58	35	-0.56561	8
Austria	Clinopodium nepeta s.str.	Clinopodium nepeta	43618	Clinopodium nepeta	(L.) Kuntze	Lamiaceae	14	11	-0.327851	1
Austria	Clinopodium vulgare	Clinopodium vulgare	43704	Clinopodium vulgare	L.	Lamiaceae	2066	1253	-0.90854	19
Austria	Cochlearia pyrenaica s.str.	Cochlearia pyrenaica	2729931	Cochlearia pyrenaica	DC.	Brassicaceae	23	5	-1.93034	0
Austria	Colchicum autumnale	Colchicum autumnale	302771	Colchicum autumnale	L.	Colchicaceae	1315	646	-0.735849	16
Austria	Colutea arborescens	Colutea arborescens	2732070	Colutea arborescens	L.	Fabaceae	21	24	0.192174	34
Austria	Comarum palustre	Comarum palustre	2943891	Comarum palustre	L.	Rosaceae	350	207	-0.0844899	0
Austria	Comastoma nanum	Comastoma nanum	2732314	Comastoma nanum	(Wulfen) Toyok.	Gentianaceae	41	50	0.558685	0
Austria	Comastoma tenellum	Comastoma tenellum	2732324	Comastoma tenellum	(Rottb.) Toyok.	Gentianaceae	89	94	0.713385	0
Austria	Conium maculatum	Conium maculatum	2734165	Conium maculatum	L.	Apiaceae	201	209	1.23912	192
Austria	Conringia orientalis	Conringia orientalis	2735617	Conringia orientalis	(L.) C.Presl	Brassicaceae	38	7	-2.45652	96
Austria	Convallaria majalis	Convallaria majalis	303076	Convallaria majalis	L.	Asparagaceae	1350	736	-0.300626	59
Austria	Convolvulus arvensis	Convolvulus arvensis	483761	Convolvulus arvensis	L.	Convolvulaceae	1525	855	-0.323927	206
Austria	Corallorhiza trifida	Corallorhiza trifida	47090	Corallorhiza trifida	Châtel.	Orchidaceae	522	262	-0.484666	0
Austria	Sorbus domestica	Sorbus domestica	2943915	Cormus domestica	(L.) Spach	Rosaceae	10	23	0.686934	4
Austria	Cornus mas	Cornus mas	47432	Cornus mas	L.	Cornaceae	350	220	0.102971	14
Austria	Cornus sanguinea	Cornus sanguinea	47495	Cornus sanguinea	L.	Cornaceae	1432	942	0.55171	14
Austria	Coronilla coronata	Coronilla coronata	2737933	Coronilla coronata	L.	Fabaceae	33	15	-1.04434	0
Austria	Coronilla vaginalis	Coronilla vaginalis	2738039	Coronilla vaginalis	Lam.	Fabaceae	212	107	-0.703587	1
Austria	Securigera varia	Securigera varia	2738047	Coronilla varia	L.	Fabaceae	1153	733	0.485485	95
Austria	Corydalis capnoides	Corydalis capnoides	2738546	Corydalis capnoides	(L.) Pers.	Papaveraceae	7	2	-1.10975	3
Austria	Corydalis cava	Corydalis cava	2738568	Corydalis cava	(L.) Schweigg. & Körte	Papaveraceae	577	362	0.30694	4
Austria	Corydalis intermedia	Corydalis intermedia	2738863	Corydalis intermedia	(L.) Mérat	Papaveraceae	81	72	0.296461	0
Austria	Corydalis pumila	Corydalis pumila	2739165	Corydalis pumila	(Host) Rchb.	Papaveraceae	21	34	0.645092	1
Austria	Corydalis solida	Corydalis solida	2739270	Corydalis solida	(L.) Clairv.	Papaveraceae	413	205	-0.575518	12
Austria	Corylus avellana	Corylus avellana	47841	Corylus avellana	L.	Betulaceae	2066	1313	-0.603837	7
Austria	Anthemis austriaca	Anthemis austriaca	3111211	Cota austriaca	(Jacq.) Sch.Bip.	Asteraceae	255	184	0.360821	8
Austria	Anthemis tinctoria s.str.	Anthemis tinctoria	2906695	Cota tinctoria	(L.) J.Gay	Asteraceae	160	149	0.782375	74
Austria	Cotinus coggygria	Cotinus coggygria	2739996	Cotinus coggygria	Scop.	Anacardiaceae	6	4	-0.470293	20
Austria	Cotoneaster integerrimus s.str.	Cotoneaster integerrimus	2944191	Cotoneaster integerrimus	Medik.	Rosaceae	303	151	-0.645056	3
Austria	Cotoneaster tomentosus	Cotoneaster tomentosus	2944632	Cotoneaster tomentosus	(Aiton) Lindl.	Rosaceae	369	201	-0.318675	4
Austria	Crataegus laevigata	Crataegus laevigata	2921981	Crataegus laevigata	(Poir.) DC.	Rosaceae	543	271	-0.495576	9
Austria	Crataegus monogyna	Crataegus monogyna	2921984	Crataegus monogyna	Jacq.	Rosaceae	1314	1012	1.40783	56
Austria	Crataegus rhipidophylla s.str.	Crataegus rhipidophylla	2947081	Crataegus rhipidophylla	Gand.	Rosaceae	12	7	-0.636009	3
Austria	Crataegus lindmanii	Crataegus lindmanii	2587646	Crataegus rhipidophylla var. ronnigeri	(K.Malý) Janjic	Rosaceae	8	6	-0.388508	0
Austria	Crepis alpestris	Crepis alpestris	3056649	Crepis alpestris	(Jacq.) Tausch	Asteraceae	286	122	-1.10746	0
Austria	Crepis aurea	Crepis aurea	3200657	Crepis aurea	(L.) Cass.	Asteraceae	829	479	0.0975748	1
Austria	Crepis biennis	Crepis biennis	3056749	Crepis biennis	L.	Asteraceae	1965	1136	-0.907593	11
Austria	Crepis capillaris	Crepis capillaris	3056794	Crepis capillaris	(L.) Wallr.	Asteraceae	890	650	1.05733	121
Austria	Crepis conyzifolia	Crepis conyzifolia	3200675	Crepis conyzifolia	(Gouan) A.Kern.	Asteraceae	256	180	0.288344	0
Austria	Crepis foetida	Crepis foetida	3056855	Crepis foetida	L.	Asteraceae	95	172	1.96281	31
Austria	Crepis froelichiana	Crepis froelichiana	3057007	Crepis froelichiana	DC.	Asteraceae	28	9	-1.50616	0
Austria	Crepis jacquinii	Crepis jacquinii	3057052	Crepis jacquinii	Tausch	Asteraceae	214	131	-0.179024	0
Austria	Crepis mollis	Crepis mollis	3057150	Crepis mollis	(Jacq.) Asch.	Asteraceae	242	130	-0.495886	0
Austria	Crepis paludosa	Crepis paludosa	3056336	Crepis paludosa	(L.) Moench	Asteraceae	1536	897	-0.133152	0
Austria	Crepis pontana	Crepis pontana	3057312	Crepis pontana	(L.) Dalla Torre	Asteraceae	106	42	-1.38017	0
Austria	Crepis praemorsa	Crepis praemorsa	3057315	Crepis praemorsa	(L.) Tausch	Asteraceae	142	51	-1.6125	0
Austria	Crepis pyrenaica	Crepis pyrenaica	3057259	Crepis pyrenaica	(L.) Greuter	Asteraceae	251	146	-0.26048	0
Austria	Crepis setosa	Crepis setosa	3057553	Crepis setosa	Haller f.	Asteraceae	11	134	2.47483	38
Austria	Crepis tectorum	Crepis tectorum	3057603	Crepis tectorum	L.	Asteraceae	180	75	-1.23543	81
Austria	Crepis terglouensis	Crepis terglouensis	3057614	Crepis terglouensis	A.Kern.	Asteraceae	114	72	-0.320465	0
Austria	Crocus exiguus	Crocus exiguus	464495	Crocus heuffelianus subsp. heuffelianus		Iridaceae	84	35	-1.26795	0
Austria	Crocus albiflorus	Crocus albiflorus	327781	Crocus vernus	(L.) Hill	Iridaceae	559	238	-1.02197	23
Austria	Cruciata glabra	Cruciata glabra	51735	Cruciata glabra	(L.) Opiz	Rubiaceae	728	456	0.379743	3
Austria	Cruciata laevipes	Cruciata laevipes	51752	Cruciata laevipes	Opiz	Rubiaceae	1387	763	-0.287765	14
Austria	Cruciata pedemontana	Cruciata pedemontana	51755	Cruciata pedemontana	(Bellardi) Ehrend.	Rubiaceae	26	40	0.683456	29
Austria	Cryptogramma crispa	Cryptogramma crispa	3146888	Cryptogramma crispa	(L.) R.Br.	Pteridaceae	89	76	0.254831	0
Austria	Cuscuta epilinum	Cuscuta epilinum	485520	Cuscuta epilinum	Weihe	Convolvulaceae	13	1	-2.48975	29
Austria	Cuscuta epithymum s.str.	Cuscuta epithymum	485525	Cuscuta epithymum	(L.) L.	Convolvulaceae	660	432	0.510816	58
Austria	Cuscuta trifolii	Cuscuta trifolii	487089	Cuscuta epithymum subsp. epithymum		Convolvulaceae	109	94	0.374546	10
Austria	Cuscuta europaea	Cuscuta europaea	485542	Cuscuta europaea	L.	Convolvulaceae	599	376	0.32282	20
Austria	Cyclamen purpurascens	Cyclamen purpurascens	2749819	Cyclamen purpurascens	Mill.	Primulaceae	742	484	0.539498	2
Austria	Asperula aristata	Asperula aristata	546871	Cynanchica aristata	(L.f.) P.Caputo & Del Guacchio	Rubiaceae	11	17	0.330051	0
Austria	Asperula neilreichii	Asperula neilreichii	546749	Cynanchica neilreichii	(Beck) P.Caputo & Del Guacchio	Rubiaceae	33	33	0.15039	0
Austria	Asperula cynanchica s.str.	Asperula cynanchica	546926	Cynanchica pyrenaica subsp. cynanchica	(L.) P.Caputo & Del Guacchio	Rubiaceae	647	347	-0.214072	2
Austria	Cynodon dactylon	Cynodon dactylon	406339	Cynodon dactylon	(L.) Pers.	Poaceae	182	151	0.55944	355
Austria	Cynoglossum germanicum	Cynoglossum germanicum	2751968	Cynoglossum germanicum	Jacq.	Boraginaceae	7	2	-1.10975	0
Austria	Cynoglossum hungaricum	Cynoglossum hungaricum	2752071	Cynoglossum montanum	L.	Boraginaceae	8	11	0.133206	0
Austria	Cynoglossum officinale	Cynoglossum officinale	2752089	Cynoglossum officinale	L.	Boraginaceae	293	212	0.443021	55
Austria	Cynosurus cristatus	Cynosurus cristatus	406467	Cynosurus cristatus	L.	Poaceae	1668	859	-0.926815	67
Austria	Cyperus flavescens	Cyperus flavescens	236648	Cyperus flavescens	L.	Cyperaceae	62	36	-0.628428	13
Austria	Cyperus fuscus	Cyperus fuscus	236743	Cyperus fuscus	L.	Cyperaceae	161	307	2.69181	23
Austria	Cyperus michelianus	Cyperus michelianus	237524	Cyperus michelianus	(L.) Delile	Cyperaceae	10	26	0.807256	4
Austria	Cyperus pannonicus	Cyperus pannonicus	237881	Cyperus pannonicus	Jacq.	Cyperaceae	7	4	-0.599879	0
Austria	Cypripedium calceolus	Cypripedium calceolus	53948	Cypripedium calceolus	L.	Orchidaceae	357	188	-0.432941	0
Austria	Cystopteris alpina	Cystopteris alpina	3147364	Cystopteris alpina	(Lam.) Desv.	Aspleniaceae	326	214	0.203603	0
Austria	Cystopteris fragilis s.str.	Cystopteris fragilis	3147368	Cystopteris fragilis	(L.) Bernh.	Aspleniaceae	1442	935	0.47209	3
Austria	Cystopteris montana	Cystopteris montana	3147378	Cystopteris montana	(Lam.) Bernh.	Aspleniaceae	333	183	-0.326009	0
Austria	Cytisus nigricans	Cytisus nigricans	2754790	Cytisus nigricans	L.	Fabaceae	600	333	-0.110225	5
Austria	Cytisus procumbens	Cytisus procumbens	2754845	Cytisus procumbens	(Waldst. & Kit. ex Willd.) Spreng.	Fabaceae	12	14	0.0674336	0
Austria	Dactylis glomerata s.str.	Dactylis glomerata	406640	Dactylis glomerata	L.	Poaceae	2145	1540	0.0312099	229
Austria	Dactylis polygama	Dactylis polygama	406676	Dactylis glomerata subsp. lobata	(Drejer) H.Lindb.	Poaceae	224	139	-0.12381	4
Austria	Dactylorhiza incarnata s.str.	Dactylorhiza incarnata	55332	Dactylorhiza incarnata	(L.) Soó	Orchidaceae	278	152	-0.401498	0
Austria	Dactylorhiza cruenta	Dactylorhiza cruenta	55338	Dactylorhiza incarnata subsp. cruenta	(O.F.Müll.) P.D.Sell	Orchidaceae	12	10	-0.277215	0
Austria	Dactylorhiza fuchsii	Dactylorhiza fuchsii	55425	Dactylorhiza maculata subsp. fuchsii	(Druce) Hyl.	Orchidaceae	783	742	2.09262	0
Austria	Dactylorhiza majalis s.str.	Dactylorhiza majalis	55447	Dactylorhiza majalis	(Rchb.) P.F.Hunt & Summerh.	Orchidaceae	1254	644	-0.49829	0
Austria	Dactylorhiza traunsteineri	Dactylorhiza traunsteineri	55471	Dactylorhiza majalis subsp. lapponica	(Laest. ex Hartm.) H.Sund.	Orchidaceae	76	73	0.426152	0
Austria	Dactylorhiza sambucina	Dactylorhiza sambucina	55564	Dactylorhiza sambucina	(L.) Soó	Orchidaceae	199	93	-0.922442	0
Austria	Coeloglossum viride	Coeloglossum viride	55635	Dactylorhiza viridis	(L.) R.M.Bateman, Pridgeon & M.W.Chase	Orchidaceae	782	482	0.336817	0
Austria	Danthonia alpina	Danthonia alpina	406909	Danthonia alpina	Vest	Poaceae	5	2	-0.784064	0
Austria	Danthonia decumbens	Danthonia decumbens	407014	Danthonia decumbens	(L.) DC.	Poaceae	917	597	0.586209	23
Austria	Daphne alpina	Daphne alpina	2756814	Daphne alpina	L.	Thymelaeaceae	5	4	-0.334958	0
Austria	Daphne cneorum	Daphne cneorum	2756911	Daphne cneorum	L.	Thymelaeaceae	130	37	-2.15115	1
Austria	Daphne laureola	Daphne laureola	2757056	Daphne laureola	L.	Thymelaeaceae	142	65	-1.02983	10
Austria	Daphne mezereum	Daphne mezereum	2757105	Daphne mezereum	L.	Thymelaeaceae	1675	1042	0.044723	21
Austria	Daphne striata	Daphne striata	2757257	Daphne striata	Tratt.	Thymelaeaceae	234	109	-0.898495	0
Austria	Daucus carota	Daucus carota	2757936	Daucus carota	L.	Apiaceae	1828	1108	-0.331755	176
Austria	Consolida regalis	Consolida regalis	2759622	Delphinium consolida	L.	Ranunculaceae	451	284	0.219204	37
Austria	Delphinium elatum	Delphinium elatum	2759714	Delphinium elatum	L.	Ranunculaceae	35	18	-0.861593	15
Austria	Deschampsia cespitosa s.str.	Deschampsia cespitosa	407579	Deschampsia cespitosa	(L.) P.Beauv.	Poaceae	2310	1469	-1.72159	5
Austria	Descurainia sophia	Descurainia sophia	2761851	Descurainia sophia	(L.) Webb ex Prantl	Brassicaceae	513	326	0.304345	121
Austria	Dianthus alpinus	Dianthus alpinus	2763778	Dianthus alpinus	L.	Caryophyllaceae	83	57	-0.232734	0
Austria	Dianthus armeria	Dianthus armeria	2763820	Dianthus armeria	L.	Caryophyllaceae	259	220	0.843797	71
Austria	Dianthus barbatus	Dianthus barbatus	2763865	Dianthus barbatus	L.	Caryophyllaceae	141	115	0.374737	92
Austria	Dianthus carthusianorum s.str.	Dianthus carthusianorum	2763976	Dianthus carthusianorum	L.	Caryophyllaceae	898	557	0.385799	6
Austria	Dianthus deltoides	Dianthus deltoides	2764144	Dianthus deltoides	L.	Caryophyllaceae	546	343	0.290116	44
Austria	Dianthus pontederae	Dianthus pontederae	2764271	Dianthus giganteiformis subsp. pontederae	(A.Kern.) Soó	Caryophyllaceae	115	85	0.0445249	0
Austria	Dianthus glacialis	Dianthus glacialis	2764282	Dianthus glacialis	Haenke	Caryophyllaceae	62	67	0.555355	0
Austria	Dianthus plumarius s.str.	Dianthus plumarius	2764711	Dianthus plumarius	L.	Caryophyllaceae	36	16	-1.08858	33
Austria	Dianthus serotinus	Dianthus serotinus	2764900	Dianthus serotinus	Waldst. & Kit.	Caryophyllaceae	7	2	-1.10975	0
Austria	Dianthus sternbergii	Dianthus sternbergii	2764957	Dianthus sternbergii	Sieber ex Capelli	Caryophyllaceae	13	14	0.000435963	0
Austria	Dianthus superbus	Dianthus superbus	2764999	Dianthus superbus	L.	Caryophyllaceae	322	218	0.291561	0
Austria	Dianthus sylvestris	Dianthus sylvestris	2765016	Dianthus sylvestris	Wulfen	Caryophyllaceae	193	125	-0.0686405	4
Austria	Cerastium cerastoides	Cerastium cerastoides	2766211	Dichodon cerastoides	(L.) Rchb.	Caryophyllaceae	397	258	0.264558	0
Austria	Cerastium dubium	Cerastium dubium	2766223	Dichodon viscidum	(M.Bieb.) Holub	Caryophyllaceae	12	22	0.537634	15
Austria	Peucedanum carvifolia	Peucedanum carvifolia	2606956	Dichoropetalum carvifolia	(Vill.) Pimenov & Kljuykov	Apiaceae	80	50	-0.437541	0
Austria	Dictamnus albus	Dictamnus albus	2766952	Dictamnus albus	L.	Rutaceae	102	63	-0.402559	6
Austria	Digitalis grandiflora	Digitalis grandiflora	2768008	Digitalis grandiflora	Mill.	Plantaginaceae	1255	722	0.00151711	16
Austria	Digitalis lutea	Digitalis lutea	2768038	Digitalis lutea	L.	Plantaginaceae	26	3	-2.79657	15
Austria	Digitaria ischaemum	Digitaria ischaemum	409080	Digitaria ischaemum	(Schreb.) Muhl.	Poaceae	325	417	2.32338	103
Austria	Digitaria sanguinalis	Digitaria sanguinalis	409361	Digitaria sanguinalis	(L.) Scop.	Poaceae	504	550	2.22424	239
Austria	Dioscorea communis	Dioscorea communis	239990	Dioscorea communis	(L.) Caddick & Wilkin	Dioscoreaceae	8	9	-0.0416123	2
Austria	Diplotaxis muralis	Diplotaxis muralis	2771304	Diplotaxis muralis	(L.) DC.	Brassicaceae	261	124	-0.819605	123
Austria	Diplotaxis tenuifolia	Diplotaxis tenuifolia	2771347	Diplotaxis tenuifolia	(L.) DC.	Brassicaceae	441	232	-0.37327	89
Austria	Dipsacus fullonum	Dipsacus fullonum	2771857	Dipsacus fullonum	L.	Caprifoliaceae	399	439	2.01595	72
Austria	Dipsacus laciniatus	Dipsacus laciniatus	2771869	Dipsacus laciniatus	L.	Caprifoliaceae	90	131	1.42284	35
Austria	Dipsacus pilosus	Dipsacus pilosus	2771882	Dipsacus pilosus	L.	Caprifoliaceae	48	80	1.19591	0
Austria	Doronicum austriacum	Doronicum austriacum	3076482	Doronicum austriacum	Jacq.	Asteraceae	706	449	0.427575	0
Austria	Doronicum clusii s.str.	Doronicum clusii	3076509	Doronicum clusii	(All.) Tausch	Asteraceae	168	115	0.017463	0
Austria	Doronicum columnae	Doronicum columnae	3076521	Doronicum columnae	Ten.	Asteraceae	19	10	-0.789087	9
Austria	Doronicum glaciale s.lat.	Doronicum glaciale	3076534	Doronicum glaciale	(Wulfen) Nyman	Asteraceae	187	188	1.09211	0
Austria	Doronicum grandiflorum	Doronicum grandiflorum	3076542	Doronicum grandiflorum	Lam.	Asteraceae	154	69	-1.07148	0
Austria	Draba aizoides s.str.	Draba aizoides	2776161	Draba aizoides	L.	Brassicaceae	254	160	-0.0298544	1
Austria	Draba dubia	Draba dubia	2776580	Draba dubia	Suter	Brassicaceae	173	120	0.0643633	0
Austria	Draba fladnizensis	Draba fladnizensis	2776609	Draba fladnizensis	Wulfen	Brassicaceae	118	80	-0.145584	0
Austria	Draba hoppeana	Draba hoppeana	2776753	Draba hoppeana	Rchb.	Brassicaceae	47	50	0.390649	0
Austria	Draba nemorosa	Draba nemorosa	2777030	Draba nemorosa	L.	Brassicaceae	36	33	0.0427657	49
Austria	Draba pacheri	Draba pacheri	2777150	Draba pacheri	Stur	Brassicaceae	6	3	-0.675989	0
Austria	Draba sauteri	Draba sauteri	2777318	Draba sauteri	Hoppe	Brassicaceae	22	15	-0.468145	0
Austria	Draba siliquosa	Draba siliquosa	2777353	Draba siliquosa	M.Bieb.	Brassicaceae	118	45	-1.46798	0
Austria	Draba stellata	Draba stellata	2777391	Draba stellata	Jacq.	Brassicaceae	65	46	-0.241309	0
Austria	Draba thomasii	Draba thomasii	2777416	Draba stylaris	J.Gay ex W.D.J.Koch	Brassicaceae	7	4	-0.599879	0
Austria	Draba tomentosa	Draba tomentosa	2777462	Draba tomentosa	Clairv.	Brassicaceae	137	81	-0.420592	0
Austria	Draba verna s.str.	Draba verna	2777499	Draba verna	L.	Brassicaceae	347	286	0.945529	72
Austria	Draba boerhaavii	Draba boerhaavii	2777501	Draba verna var. boerhaavii	H.C.Hall	Brassicaceae	79	136	1.67276	0
Austria	Drosera anglica	Drosera anglica	64244	Drosera anglica	Huds.	Droseraceae	139	71	-0.769214	2
Austria	Drosera intermedia	Drosera intermedia	64392	Drosera intermedia	Hayne	Droseraceae	58	34	-0.61918	1
Austria	Drosera rotundifolia	Drosera rotundifolia	64562	Drosera rotundifolia	L.	Droseraceae	453	264	-0.0331114	1
Austria	Drosera x obovata	Drosera obovata	64488	Drosera × obovata	Mert. & W.D.J.Koch	Droseraceae	37	55	0.827727	0
Austria	Dryas octopetala	Dryas octopetala	2948071	Dryas octopetala	L.	Rosaceae	666	413	0.315497	0
Austria	Drymocallis rupestris	Drymocallis rupestris	2948222	Drymocallis rupestris	(L.) Soják	Rosaceae	185	90	-0.832268	1
Austria	Dryopteris tavelii auct.	Dryopteris tavelii	3150189	Dryopteris borreri	(Newman) Kinahan	Polypodiaceae	82	0	-9.98866	0
Austria	Dryopteris carthusiana s.str.	Dryopteris carthusiana	3150274	Dryopteris carthusiana	(Vill.) H.P.Fuchs	Polypodiaceae	595	806	3.316	0
Austria	Dryopteris cristata	Dryopteris cristata	3150196	Dryopteris cristata	(L.) A.Gray	Polypodiaceae	15	14	-0.130416	0
Austria	Dryopteris dilatata	Dryopteris dilatata	3150211	Dryopteris dilatata	(Hoffm.) A.Gray	Polypodiaceae	1252	999	1.58802	0
Austria	Dryopteris expansa	Dryopteris expansa	3150220	Dryopteris expansa	(C.Presl) Fraser-Jenk. & Jermy	Polypodiaceae	367	445	2.2651	0
Austria	Dryopteris filix-mas s.str.	Dryopteris filix-mas	2929967	Dryopteris filix-mas	(L.) Schott	Polypodiaceae	1605	1389	2.13144	5
Austria	Dryopteris remota	Dryopteris remota	3150830	Dryopteris remota	(A.Braun ex Doll) Druce	Polypodiaceae	10	105	2.2085	0
Austria	Dryopteris villarii s.str.	Dryopteris villarii	3150911	Dryopteris villarii	(Bellardi) Woyn. ex Schinz & Thell.	Polypodiaceae	29	48	0.849908	0
Austria	Echinochloa crus-galli	Echinochloa crus-galli	410191	Echinochloa crus-galli	(L.) P.Beauv.	Poaceae	891	799	1.95866	353
Austria	Echinops ritro	Echinops ritro	3040542	Echinops ritro	L.	Asteraceae	6	6	-0.169147	6
Austria	Echinops sphaerocephalus	Echinops sphaerocephalus	3040583	Echinops sphaerocephalus	L.	Asteraceae	174	186	1.2029	51
Austria	Echium vulgare	Echium vulgare	2784423	Echium vulgare	L.	Boraginaceae	1563	886	-0.310684	113
Austria	Elatine hexandra	Elatine hexandra	514276	Elatine hexandra	(Lapierre) DC.	Elatinaceae	6	3	-0.675989	0
Austria	Elatine triandra	Elatine triandra	514335	Elatine triandra	Schkuhr	Elatinaceae	15	8	-0.750254	9
Austria	Eleocharis acicularis	Eleocharis acicularis	242255	Eleocharis acicularis	(L.) Roem. & Schult.	Cyperaceae	60	71	0.711097	5
Austria	Eleocharis carniolica	Eleocharis carniolica	242386	Eleocharis carniolica	W.D.J.Koch	Cyperaceae	9	2	-1.40507	0
Austria	Eleocharis mamillata s.lat.	Eleocharis mamillata	242624	Eleocharis mamillata	(H.Lindb.) H.Lindb.	Cyperaceae	149	168	1.22236	0
Austria	Eleocharis ovata s.str.	Eleocharis ovata	242727	Eleocharis ovata	(Roth) Roem. & Schult.	Cyperaceae	43	20	-1.03226	0
Austria	Eleocharis palustris s.str.	Eleocharis palustris	242738	Eleocharis palustris	(L.) Roem. & Schult.	Cyperaceae	248	164	0.0977678	15
Austria	Eleocharis quinqueflora	Eleocharis quinqueflora	242813	Eleocharis quinqueflora	(Hartmann) O.Schwarz	Cyperaceae	261	199	0.533062	0
Austria	Eleocharis uniglumis	Eleocharis uniglumis	242956	Eleocharis uniglumis	(Link) Schult.	Cyperaceae	155	106	-0.0189726	0
Austria	Elymus caninus	Elymus caninus	410994	Elymus caninus	(L.) L.	Poaceae	941	764	1.54522	2
Austria	Elymus repens	Elymus repens	411505	Elymus repens	(L.) Gould	Poaceae	1855	1164	-0.177808	137
Austria	Empetrum nigrum s.str.	Empetrum nigrum	2788473	Empetrum nigrum	L.	Ericaceae	6	20	0.773965	0
Austria	Empetrum hermaphroditum	Empetrum hermaphroditum	3263990	Empetrum nigrum subsp. nigrum		Ericaceae	481	325	0.483688	0
Austria	Epilobium alpestre	Epilobium alpestre	2790071	Epilobium alpestre	(Jacq.) Krock.	Onagraceae	545	303	-0.13	0
Austria	Epilobium alsinifolium	Epilobium alsinifolium	2790084	Epilobium alsinifolium	Vill.	Onagraceae	658	444	0.622143	0
Austria	Epilobium anagallidifolium	Epilobium anagallidifolium	2790101	Epilobium anagallidifolium	Lam.	Onagraceae	382	284	0.675952	0
Austria	Epilobium angustifolium	Epilobium angustifolium	2790112	Epilobium angustifolium	L.	Onagraceae	1953	1014	-1.48077	5
Austria	Epilobium collinum	Epilobium collinum	2790293	Epilobium collinum	C.C.Gmel.	Onagraceae	829	535	0.529694	0
Austria	Epilobium dodonaei	Epilobium dodonaei	2790362	Epilobium dodonaei	Vill.	Onagraceae	143	140	0.836174	4
Austria	Epilobium fleischeri	Epilobium fleischeri	2790414	Epilobium fleischeri	Hochst.	Onagraceae	40	18	-1.08024	0
Austria	Epilobium hirsutum	Epilobium hirsutum	2790521	Epilobium hirsutum	L.	Onagraceae	896	720	1.47153	35
Austria	Epilobium montanum	Epilobium montanum	2790730	Epilobium montanum	L.	Onagraceae	2006	1152	-1.06	4
Austria	Epilobium nutans	Epilobium nutans	2790785	Epilobium nutans	F.W.Schmidt	Onagraceae	174	153	0.685937	1
Austria	Epilobium obscurum	Epilobium obscurum	2790799	Epilobium obscurum	Schreb.	Onagraceae	121	62	-0.787812	18
Austria	Epilobium palustre	Epilobium palustre	2790841	Epilobium palustre	L.	Onagraceae	916	481	-0.274137	1
Austria	Epilobium parviflorum	Epilobium parviflorum	2790874	Epilobium parviflorum	Schreb.	Onagraceae	1056	721	0.808899	17
Austria	Epilobium roseum	Epilobium roseum	2790998	Epilobium roseum	(Schreb.) Schreb.	Onagraceae	1041	652	0.432285	1
Austria	Epilobium tetragonum s.str.	Epilobium tetragonum	2791119	Epilobium tetragonum	L.	Onagraceae	85	286	3.24752	20
Austria	Epilobium lamyi	Epilobium lamyi	2791131	Epilobium tetragonum subsp. lamyi	(F.W.Schultz) Nyman	Onagraceae	41	94	1.62373	6
Austria	Epipactis atrorubens	Epipactis atrorubens	70091	Epipactis atrorubens	(Hoffm.) Besser	Orchidaceae	914	613	0.708558	1
Austria	Epipactis helleborine s.str.	Epipactis helleborine	70185	Epipactis helleborine	(L.) Crantz	Orchidaceae	916	707	1.30685	39
Austria	Epipactis nordeniorum	Epipactis nordeniorum	70191	Epipactis helleborine subsp. helleborine		Orchidaceae	6	3	-0.675989	0
Austria	Epipactis microphylla	Epipactis microphylla	70278	Epipactis microphylla	(Ehrh.) Sw.	Orchidaceae	46	46	0.273826	0
Austria	Epipactis muelleri	Epipactis muelleri	70283	Epipactis muelleri	Godfery	Orchidaceae	9	17	0.454917	0
Austria	Epipactis palustris	Epipactis palustris	70309	Epipactis palustris	(L.) Crantz	Orchidaceae	526	327	0.239405	1
Austria	Epipactis pontica	Epipactis pontica	70335	Epipactis pontica	Taubenheim	Orchidaceae	37	21	-0.708514	0
Austria	Epipactis purpurata s.str.	Epipactis purpurata	70346	Epipactis purpurata	Sm.	Orchidaceae	59	41	-0.300189	0
Austria	Epipogium aphyllum	Epipogium aphyllum	70443	Epipogium aphyllum	Sw.	Orchidaceae	59	19	-1.72049	0
Austria	Equisetum arvense	Equisetum arvense	2910663	Equisetum arvense	L.	Equisetaceae	2330	1387	-2.34096	6
Austria	Equisetum fluviatile	Equisetum fluviatile	3137119	Equisetum fluviatile	L.	Equisetaceae	758	441	0.111321	0
Austria	Equisetum hyemale	Equisetum hyemale	2902170	Equisetum hyemale	L.	Equisetaceae	324	252	0.720362	2
Austria	Equisetum palustre	Equisetum palustre	3137127	Equisetum palustre	L.	Equisetaceae	1806	982	-0.890162	1
Austria	Equisetum pratense	Equisetum pratense	3137128	Equisetum pratense	Ehrh.	Equisetaceae	245	223	1.0077	0
Austria	Equisetum ramosissimum	Equisetum ramosissimum	3137129	Equisetum ramosissimum	Desf.	Equisetaceae	86	104	0.983798	11
Austria	Equisetum sylvaticum	Equisetum sylvaticum	3137133	Equisetum sylvaticum	L.	Equisetaceae	1369	727	-0.434855	0
Austria	Equisetum telmateia	Equisetum telmateia	2930100	Equisetum telmateia	Ehrh.	Equisetaceae	632	410	0.4615	1
Austria	Equisetum variegatum	Equisetum variegatum	3000061	Equisetum variegatum	Schleich. ex F.Weber & D.Mohr	Equisetaceae	436	273	0.18614	2
Austria	Arenaria procera	Arenaria procera	2792130	Eremogone procera	(Spreng.) Rchb.	Caryophyllaceae	5	1	-1.17415	1
Austria	Erica carnea	Erica carnea	2792873	Erica carnea	L.	Ericaceae	885	535	0.281128	1
Austria	Erigeron acris	Erigeron acris	3104709	Erigeron acris	L.	Asteraceae	1099	733	0.706077	2
Austria	Erigeron alpinus s.str.	Erigeron alpinus	3104800	Erigeron alpinus	L.	Asteraceae	186	88	-0.90339	0
Austria	Erigeron atticus	Erigeron atticus	3104876	Erigeron atticus	Vill.	Asteraceae	28	9	-1.50616	0
Austria	Erigeron glabratus	Erigeron glabratus	3105544	Erigeron glabratus	Hoppe & Hornsch. ex Bluff & Fingerh.	Asteraceae	411	264	0.242966	0
Austria	Erigeron neglectus	Erigeron neglectus	3105836	Erigeron neglectus	A.Kern.	Asteraceae	26	16	-0.598505	0
Austria	Erigeron schleicheri	Erigeron schleicheri	3106061	Erigeron schleicheri	Gremli	Asteraceae	26	10	-1.24043	0
Austria	Erigeron uniflorus	Erigeron uniflorus	3106250	Erigeron uniflorus	L.	Asteraceae	315	241	0.65281	0
Austria	Eriophorum angustifolium	Eriophorum angustifolium	244512	Eriophorum angustifolium	Honck.	Cyperaceae	1138	552	-0.667953	0
Austria	Eriophorum gracile	Eriophorum gracile	244552	Eriophorum gracile	W.D.J.Koch	Cyperaceae	25	4	-2.36285	0
Austria	Eriophorum latifolium	Eriophorum latifolium	244565	Eriophorum latifolium	Hoppe	Cyperaceae	1022	470	-0.823176	0
Austria	Eriophorum scheuchzeri	Eriophorum scheuchzeri	244598	Eriophorum scheuchzeri	Hoppe	Cyperaceae	291	189	0.118869	0
Austria	Eriophorum vaginatum	Eriophorum vaginatum	244613	Eriophorum vaginatum	L.	Cyperaceae	568	310	-0.182067	0
Austria	Eritrichium nanum	Eritrichium nanum	2797851	Eritrichium nanum	(L.) Gaudin	Boraginaceae	20	12	-0.631787	0
Austria	Erodium cicutarium s.str.	Erodium cicutarium	2798183	Erodium cicutarium	(L.) L'Hér.	Geraniaceae	665	416	0.347017	236
Austria	Erucastrum gallicum	Erucastrum gallicum	2798840	Erucastrum gallicum	(Willd.) O.E.Schulz	Brassicaceae	37	78	1.39614	90
Austria	Erucastrum nasturtiifolium s.str.	Erucastrum nasturtiifolium	2798870	Erucastrum nasturtiifolium	(Poir.) O.E.Schulz	Brassicaceae	46	26	-0.705461	7
Austria	Eryngium alpinum	Eryngium alpinum	2799085	Eryngium alpinum	L.	Apiaceae	6	7	-0.0518854	1
Austria	Eryngium campestre	Eryngium campestre	2799168	Eryngium campestre	L.	Apiaceae	394	256	0.260413	11
Austria	Eryngium planum	Eryngium planum	2799506	Eryngium planum	L.	Apiaceae	12	8	-0.502591	30
Austria	Erysimum cheiranthoides	Erysimum cheiranthoides	2799902	Erysimum cheiranthoides	L.	Brassicaceae	629	430	0.650695	70
Austria	Erysimum hungaricum	Erysimum hungaricum	2800127	Erysimum hungaricum	Zapał.	Brassicaceae	5	2	-0.784064	1
Austria	Erysimum marschallianum	Erysimum marschallianum	2800241	Erysimum marschallianum	Andrz. ex DC.	Brassicaceae	10	12	0.056571	5
Austria	Erysimum odoratum	Erysimum odoratum	2800319	Erysimum odoratum	Ehrh.	Brassicaceae	115	58	-0.832651	13
Austria	Erysimum repandum	Erysimum repandum	2800426	Erysimum repandum	L.	Brassicaceae	105	63	-0.459461	64
Austria	Erysimum rhaeticum	Erysimum rhaeticum	2800430	Erysimum rhaeticum	(Schleich. ex Hornem.) DC.	Brassicaceae	7	2	-1.10975	0
Austria	Erysimum sylvestre s.str.	Erysimum sylvestre	2800511	Erysimum sylvestre	(Crantz) Scop.	Brassicaceae	218	120	-0.461303	1
Austria	Erysimum virgatum s.lat.	Erysimum virgatum	2800561	Erysimum virgatum	Roth	Brassicaceae	81	81	0.542915	19
Austria	Erythronium dens-canis	Erythronium dens-canis	305755	Erythronium dens-canis	L.	Liliaceae	36	32	-0.00581734	5
Austria	Euonymus europaeus	Euonymus europaeus	2803293	Euonymus europaeus	L.	Celastraceae	1437	921	0.415928	43
Austria	Euonymus latifolius	Euonymus latifolius	2803434	Euonymus latifolius	(L.) Mill.	Celastraceae	280	173	-0.0444634	5
Austria	Euonymus verrucosus	Euonymus verrucosus	2803688	Euonymus verrucosus	Scop.	Celastraceae	265	162	-0.0979376	1
Austria	Eupatorium cannabinum	Eupatorium cannabinum	2926599	Eupatorium cannabinum	L.	Asteraceae	1778	1106	-0.0983387	27
Austria	Euphorbia amygdaloides	Euphorbia amygdaloides	78308	Euphorbia amygdaloides	L.	Euphorbiaceae	803	492	0.319407	3
Austria	Euphorbia angulata	Euphorbia angulata	78351	Euphorbia angulata	Jacq.	Euphorbiaceae	159	79	-0.81	0
Austria	Euphorbia austriaca	Euphorbia austriaca	78519	Euphorbia austriaca	A.Kern.	Euphorbiaceae	141	93	-0.145811	0
Austria	Euphorbia carniolica	Euphorbia carniolica	78859	Euphorbia carniolica	Jacq.	Euphorbiaceae	6	3	-0.675989	0
Austria	Euphorbia cyparissias	Euphorbia cyparissias	79231	Euphorbia cyparissias	L.	Euphorbiaceae	2027	1205	-0.912883	73
Austria	Euphorbia dulcis	Euphorbia dulcis	79427	Euphorbia dulcis	L.	Euphorbiaceae	902	531	0.176706	9
Austria	Euphorbia polychroma	Euphorbia polychroma	79519	Euphorbia epithymoides	L.	Euphorbiaceae	103	48	-1.0231	12
Austria	Euphorbia esula s.str.	Euphorbia esula	79567	Euphorbia esula	L.	Euphorbiaceae	561	349	0.266675	48
Austria	Euphorbia exigua	Euphorbia exigua	79610	Euphorbia exigua	L.	Euphorbiaceae	379	269	0.52296	30
Austria	Euphorbia falcata s.str.	Euphorbia falcata	79628	Euphorbia falcata	L.	Euphorbiaceae	126	122	0.728053	16
Austria	Euphorbia glareosa	Euphorbia glareosa	79864	Euphorbia glareosa	Pall. ex M.Bieb.	Euphorbiaceae	7	2	-1.10975	0
Austria	Euphorbia helioscopia	Euphorbia helioscopia	80043	Euphorbia helioscopia	L.	Euphorbiaceae	1346	721	-0.377556	108
Austria	Euphorbia villosa s.str.	Euphorbia villosa	80237	Euphorbia illirica	Lam.	Euphorbiaceae	20	22	0.128647	0
Austria	Euphorbia lucida	Euphorbia lucida	80663	Euphorbia lucida	Waldst. & Kit.	Euphorbiaceae	9	11	0.0525821	4
Austria	Euphorbia palustris	Euphorbia palustris	81302	Euphorbia palustris	L.	Euphorbiaceae	40	34	-0.0479372	1
Austria	Euphorbia peplus s.str.	Euphorbia peplus	81421	Euphorbia peplus	L.	Euphorbiaceae	700	690	2.15453	220
Austria	Euphorbia platyphyllos	Euphorbia platyphyllos	81549	Euphorbia platyphyllos	L.	Euphorbiaceae	185	173	0.889146	37
Austria	Euphorbia salicifolia	Euphorbia salicifolia	81997	Euphorbia salicifolia	Host	Euphorbiaceae	20	26	0.340949	1
Austria	Euphorbia saratoi	Euphorbia saratoi	82021	Euphorbia saratoi	Ardoino	Euphorbiaceae	10	27	0.844382	15
Austria	Euphorbia saxatilis	Euphorbia saxatilis	82033	Euphorbia saxatilis	Jacq.	Euphorbiaceae	21	9	-1.05493	0
Austria	Euphorbia seguieriana	Euphorbia seguieriana	82108	Euphorbia seguieriana	Neck.	Euphorbiaceae	77	43	-0.674489	1
Austria	Euphorbia stricta	Euphorbia stricta	82351	Euphorbia stricta	L.	Euphorbiaceae	221	230	1.31632	3
Austria	Euphorbia verrucosa	Euphorbia verrucosa	82718	Euphorbia verrucosa	L.	Euphorbiaceae	230	154	0.0982158	1
Austria	Euphorbia virgata s.str.	Euphorbia virgata	82765	Euphorbia virgata	Waldst. & Kit.	Euphorbiaceae	5	47	1.47606	64
Austria	Euphrasia cuspidata	Euphrasia cuspidata	2804005	Euphrasia cuspidata	Host	Orobanchaceae	13	13	-0.0782502	0
Austria	Euphrasia hirtella	Euphrasia hirtella	2804113	Euphrasia hirtella	Jord. ex Reut.	Orobanchaceae	5	0	-2.01275	2
Austria	Euphrasia minima s.str.	Euphrasia minima	2804228	Euphrasia minima	Jacq. ex DC.	Orobanchaceae	509	443	1.39996	0
Austria	Euphrasia officinalis	Euphrasia officinalis	2804277	Euphrasia officinalis	L.	Orobanchaceae	1426	1060	1.20485	0
Austria	Euphrasia kerneri	Euphrasia kerneri	2804330	Euphrasia picta	Wimm.	Orobanchaceae	10	2	-1.54361	1
Austria	Euphrasia salisburgensis s.str.	Euphrasia salisburgensis	2804421	Euphrasia salisburgensis	Funck ex Hoppe	Orobanchaceae	630	460	0.894541	1
Austria	Euphrasia stricta s.str.	Euphrasia stricta	2804468	Euphrasia stricta	J.P.Wolff ex J.F.Lehm.	Orobanchaceae	261	179	0.226224	16
Austria	Euphrasia pulchella auct.	Euphrasia pulchella	2804359	Euphrasia × pulchella	A.Kern.	Orobanchaceae	6	0	-2.26719	0
Austria	Minuartia cherlerioides	Minuartia cherlerioides	3009329	Facchinia cherlerioides	(Sieber) Dillenb. & Kadereit	Caryophyllaceae	58	49	0.0593846	0
Austria	Minuartia rupestris s.str.	Minuartia rupestris	3009322	Facchinia rupestris	(Scop.) Dillenb. & Kadereit	Caryophyllaceae	22	32	0.525847	0
Austria	Fagus sylvatica	Fagus sylvatica	83891	Fagus sylvatica	L.	Fagaceae	1735	1077	-0.0463627	18
Austria	Falcaria vulgaris	Falcaria vulgaris	2807597	Falcaria vulgaris	Bernh.	Apiaceae	432	269	0.164166	29
Austria	Fallopia convolvulus	Fallopia convolvulus	2807634	Fallopia convolvulus	(L.) Á.Löve	Polygonaceae	1656	867	-0.82706	160
Austria	Fallopia dumetorum	Fallopia dumetorum	2807641	Fallopia dumetorum	(L.) Holub	Polygonaceae	669	547	1.36076	43
Austria	Campanula zoysii	Campanula zoysii	369285	Favratia zoysii	(Wulfen) Feer	Campanulaceae	11	19	0.442126	0
Austria	Festuca supina	Festuca supina	414386	Festuca airoides	Lam.	Poaceae	9	1	-1.89226	0
Austria	Festuca alpina	Festuca alpina	414414	Festuca alpina	Suter	Poaceae	210	186	0.82535	0
Austria	Festuca altissima	Festuca altissima	414433	Festuca altissima	All.	Poaceae	289	144	-0.658214	2
Austria	Festuca amethystina	Festuca amethystina	414443	Festuca amethystina	L.	Poaceae	128	77	-0.399222	2
Austria	Vulpia bromoides	Vulpia bromoides	414675	Festuca bromoides	L.	Poaceae	5	1	-1.17415	172
Austria	Festuca calva	Festuca calva	414722	Festuca calva	(Hack.) K.Richt.	Poaceae	6	5	-0.305984	0
Austria	Festuca drymeja	Festuca drymeja	415002	Festuca drymeja	Mert. & W.D.J.Koch	Poaceae	61	39	-0.449398	0
Austria	Festuca eggleri	Festuca eggleri	415085	Festuca eggleri	R.Tracey	Poaceae	8	0	-2.72814	0
Austria	Festuca filiformis	Festuca filiformis	415175	Festuca filiformis	Pourr.	Poaceae	88	67	0.0045401	37
Austria	Festuca guestfalica s.lat.	Festuca guestfalica	415318	Festuca guestfalica	Boenn. ex Rchb.	Poaceae	81	79	0.490511	0
Austria	Festuca halleri s.str.	Festuca halleri	415330	Festuca halleri	All.	Poaceae	61	49	-0.0180853	0
Austria	Festuca heteromalla	Festuca heteromalla	415361	Festuca heteromalla	Pourr.	Poaceae	10	21	0.59794	3
Austria	Festuca heterophylla	Festuca heterophylla	415363	Festuca heterophylla	Lam.	Poaceae	355	256	0.537648	10
Austria	Festuca intercedens	Festuca intercedens	415447	Festuca intercedens	Lüdi ex Bech.	Poaceae	30	66	1.29883	0
Austria	Festuca laevigata	Festuca laevigata	415523	Festuca laevigata	Gaudin	Poaceae	12	2	-1.80554	0
Austria	Festuca laxa	Festuca laxa	415548	Festuca laxa	Host	Poaceae	6	16	0.595307	0
Austria	Vulpia myuros	Vulpia myuros	415734	Festuca myuros	L.	Poaceae	13	177	2.81504	205
Austria	Festuca nigrescens	Festuca nigrescens	415766	Festuca nigrescens	Lam.	Poaceae	664	691	2.32825	9
Austria	Festuca norica	Festuca norica	415778	Festuca norica	(Hack.) K.Richt.	Poaceae	117	149	1.33165	0
Austria	Festuca ovina s.str.	Festuca ovina	415853	Festuca ovina	L.	Poaceae	19	37	0.829751	30
Austria	Festuca pallens	Festuca pallens	416153	Festuca pallens	Host	Poaceae	143	72	-0.798387	0
Austria	Festuca picturata	Festuca picturata	416274	Festuca picturata	Pils	Poaceae	141	172	1.37819	0
Austria	Festuca pseudodalmatica	Festuca pseudodalmatica	416360	Festuca pseudodalmatica	Krajina	Poaceae	7	2	-1.10975	0
Austria	Festuca pseudodura	Festuca pseudodura	416363	Festuca pseudodura	Steud.	Poaceae	128	122	0.699844	0
Austria	Festuca pulchella	Festuca pulchella	416393	Festuca pulchella	Schrad.	Poaceae	203	142	0.160049	0
Austria	Festuca pseudovina	Festuca pseudovina	416395	Festuca pulchra	Schur	Poaceae	37	18	-0.950461	1
Austria	Festuca pumila	Festuca pumila	416430	Festuca quadriflora	Honck.	Poaceae	434	295	0.453088	0
Austria	Festuca rubra s.str.	Festuca rubra	416502	Festuca rubra	L.	Poaceae	1063	1016	2.4313	108
Austria	Festuca rupicaprina	Festuca rupicaprina	416662	Festuca rupicaprina	(Hack.) A.Kern.	Poaceae	167	107	-0.15423	1
Austria	Festuca rupicola	Festuca rupicola	416663	Festuca rupicola	Heuff.	Poaceae	793	680	1.67222	1
Austria	Festuca stenantha	Festuca stenantha	416851	Festuca stenantha	(Hack.) K.Richt.	Poaceae	15	22	0.380876	0
Austria	Festuca stricta	Festuca stricta	416857	Festuca stricta	Host	Poaceae	36	12	-1.53046	0
Austria	Festuca brevipila	Festuca brevipila	457587	Festuca trachyphylla	(Hack.) Hack.	Poaceae	76	117	1.40279	76
Austria	Festuca trichophylla	Festuca trichophylla	417009	Festuca trichophylla	(Ducros ex Gaudin) K.Richt.	Poaceae	9	5	-0.652561	0
Austria	Festuca vaginata	Festuca vaginata	417056	Festuca vaginata	Waldst. & Kit. ex Willd.	Poaceae	13	8	-0.587036	0
Austria	Festuca valesiaca	Festuca valesiaca	417069	Festuca valesiaca	Schleich. ex Gaudin	Poaceae	139	63	-1.0563	11
Austria	Festuca varia s.str.	Festuca varia	417110	Festuca varia	Haenke	Poaceae	86	51	-0.530931	0
Austria	Festuca versicolor	Festuca versicolor	417154	Festuca versicolor	Tausch	Poaceae	68	63	0.300597	0
Austria	Festuca nigricans	Festuca nigricans	477804	Festuca violacea subsp. violacea		Poaceae	81	44	-0.723654	0
Austria	Festuca vivipara	Festuca vivipara	417190	Festuca vivipara	(L.) Sm.	Poaceae	27	57	1.16044	0
Austria	Filago arvensis	Filago arvensis	3093286	Filago arvensis	L.	Asteraceae	200	138	0.11617	21
Austria	Filago vulgaris s.str.	Filago vulgaris	3093706	Filago germanica	(L.) Huds.	Asteraceae	6	46	1.45158	30
Austria	Filago lutescens	Filago lutescens	3093603	Filago lutescens	Jord.	Asteraceae	8	5	-0.541102	1
Austria	Filipendula ulmaria	Filipendula ulmaria	2921975	Filipendula ulmaria	(L.) Maxim.	Rosaceae	1808	1096	-0.295633	27
Austria	Filipendula vulgaris	Filipendula vulgaris	2948585	Filipendula vulgaris	Moench	Rosaceae	388	239	0.0841033	19
Austria	Fragaria moschata	Fragaria moschata	2948799	Fragaria moschata	Duchesne ex Weston	Rosaceae	1042	608	0.132286	18
Austria	Fragaria vesca	Fragaria vesca	2948952	Fragaria vesca	L.	Rosaceae	2342	1421	-2.29947	64
Austria	Fragaria viridis	Fragaria viridis	2949095	Fragaria viridis	Weston	Rosaceae	410	304	0.708141	1
Austria	Frangula alnus	Frangula alnus	2814031	Frangula alnus	Mill.	Rhamnaceae	1674	950	-0.444827	35
Austria	Fraxinus angustifolia	Fraxinus angustifolia	369513	Fraxinus angustifolia	Vahl	Oleaceae	31	21	-0.450151	17
Austria	Fraxinus excelsior	Fraxinus excelsior	369664	Fraxinus excelsior	L.	Oleaceae	2135	1368	-0.782995	18
Austria	Fraxinus ornus	Fraxinus ornus	369914	Fraxinus ornus	L.	Oleaceae	80	50	-0.437541	9
Austria	Fritillaria meleagris	Fritillaria meleagris	306743	Fritillaria meleagris	L.	Liliaceae	5	5	-0.18154	5
Austria	Fumana procumbens	Fumana procumbens	2815215	Fumana procumbens	(Dunal) Gren. & Godr.	Cistaceae	61	33	-0.763315	0
Austria	Fumaria officinalis	Fumaria officinalis	2815499	Fumaria officinalis	L.	Papaveraceae	859	438	-0.38051	104
Austria	Fumaria rostellata	Fumaria rostellata	2815562	Fumaria rostellata	Knaf	Papaveraceae	11	12	-0.0179392	2
Austria	Fumaria schleicheri	Fumaria schleicheri	2815579	Fumaria schleicheri	Soy.-Will.	Papaveraceae	24	42	0.820137	6
Austria	Fumaria vaillantii	Fumaria vaillantii	2815620	Fumaria vaillantii	Loisel.	Papaveraceae	221	173	0.51317	15
Austria	Gagea bohemica	Gagea bohemica	307157	Gagea bohemica	(Zauschn.) Schult. & Schult.f.	Liliaceae	12	12	-0.0911116	1
Austria	Gagea liotardii	Gagea liotardii	307244	Gagea fragifera	(Vill.) E.Bayer & G.López	Liliaceae	26	8	-1.5401	1
Austria	Gagea lutea	Gagea lutea	307312	Gagea lutea	(L.) Ker Gawl.	Liliaceae	661	431	0.497261	0
Austria	Gagea minima	Gagea minima	307324	Gagea minima	(L.) Ker Gawl.	Liliaceae	73	24	-1.72895	3
Austria	Gagea pratensis	Gagea pratensis	307374	Gagea pratensis	(Pers.) Dumort.	Liliaceae	120	92	0.147939	3
Austria	Gagea pusilla	Gagea pusilla	307385	Gagea pusilla	(F.W.Schmidt) Sweet	Liliaceae	26	49	0.971977	0
Austria	Lloydia serotina	Lloydia serotina	307417	Gagea serotina	(L.) Ker Gawl.	Liliaceae	178	126	0.130042	0
Austria	Gagea villosa	Gagea villosa	307493	Gagea villosa	(M.Bieb.) Sweet	Liliaceae	98	121	1.12284	5
Austria	Galanthus nivalis	Galanthus nivalis	307568	Galanthus nivalis	L.	Amaryllidaceae	173	172	1.00608	42
Austria	Galatella cana	Galatella cana	3100159	Galatella cana	(Waldst. & Kit.) Nees	Asteraceae	7	4	-0.599879	0
Austria	Galatella linosyris	Galatella linosyris	3100186	Galatella linosyris	(L.) Rchb.f.	Asteraceae	93	70	0.000871874	0
Austria	Galega officinalis	Galega officinalis	2816283	Galega officinalis	L.	Fabaceae	48	47	0.254476	58
Austria	Galeopsis angustifolia	Galeopsis angustifolia	85331	Galeopsis angustifolia	Ehrh. ex Hoffm.	Lamiaceae	206	156	0.382971	6
Austria	Galeopsis bifida	Galeopsis bifida	85339	Galeopsis bifida	Boenn.	Lamiaceae	452	403	1.39512	56
Austria	Galeopsis ladanum s.str.	Galeopsis ladanum	85385	Galeopsis ladanum	L.	Lamiaceae	123	77	-0.317512	37
Austria	Galeopsis pubescens	Galeopsis pubescens	85422	Galeopsis pubescens	Besser	Lamiaceae	1339	787	0.0537965	4
Austria	Galeopsis speciosa	Galeopsis speciosa	85436	Galeopsis speciosa	Mill.	Lamiaceae	1577	959	0.0325717	23
Austria	Galeopsis tetrahit s.str.	Galeopsis tetrahit	85443	Galeopsis tetrahit	L.	Lamiaceae	1280	990	1.4281	52
Austria	Galium album s.lat.	Galium album	85609	Galium album	Mill.	Rubiaceae	1813	1424	1.35789	3
Austria	Galium anisophyllon	Galium anisophyllon	85667	Galium anisophyllon	Vill.	Rubiaceae	917	707	1.30261	0
Austria	Galium aparine s.str.	Galium aparine	85676	Galium aparine	L.	Rubiaceae	1397	1057	1.30779	119
Austria	Galium aristatum	Galium aristatum	85723	Galium aristatum	L.	Rubiaceae	17	3	-1.98307	0
Austria	Galium austriacum	Galium austriacum	85776	Galium austriacum	Jacq.	Rubiaceae	79	38	-0.974713	0
Austria	Galium boreale s.str.	Galium boreale	85836	Galium boreale	L.	Rubiaceae	548	297	-0.215183	0
Austria	Galium elongatum	Galium elongatum	86260	Galium elongatum	C.Presl	Rubiaceae	91	99	0.791485	1
Austria	Galium eruptivum	Galium eruptivum	216533	Galium eruptivum	Krendl	Rubiaceae	26	17	-0.514817	0
Austria	Galium glaucum s.str.	Galium glaucum	86410	Galium glaucum	L.	Rubiaceae	177	89	-0.756769	5
Austria	Galium schultesii	Galium schultesii	86592	Galium intermedium	Schult.	Rubiaceae	91	38	-1.26472	0
Austria	Galium laevigatum	Galium laevigatum	86675	Galium laevigatum	L.	Rubiaceae	10	20	0.550315	0
Austria	Galium lucidum	Galium lucidum	86729	Galium lucidum	All.	Rubiaceae	311	213	0.309247	0
Austria	Galium megalospermum	Galium megalospermum	86792	Galium megalospermum	All.	Rubiaceae	75	26	-1.62935	0
Austria	Galium meliodorum	Galium meliodorum	86796	Galium meliodorum	(Beck) Fritsch	Rubiaceae	27	19	-0.409389	0
Austria	Galium mollugo s.str.	Galium mollugo	86839	Galium mollugo	L.	Rubiaceae	544	350	0.371466	68
Austria	Galium noricum	Galium noricum	86972	Galium noricum	Ehrend.	Rubiaceae	103	90	0.375667	0
Austria	Galium odoratum	Galium odoratum	87028	Galium odoratum	(L.) Scop.	Rubiaceae	1075	638	0.198382	22
Austria	Galium palustre s.str.	Galium palustre	87072	Galium palustre	L.	Rubiaceae	860	706	1.5402	20
Austria	Galium pumilum	Galium pumilum	87277	Galium pumilum	Murray	Rubiaceae	942	530	-0.00465788	5
Austria	Galium rotundifolium	Galium rotundifolium	87355	Galium rotundifolium	L.	Rubiaceae	1064	482	-0.902793	4
Austria	Galium rubioides	Galium rubioides	87372	Galium rubioides	L.	Rubiaceae	12	21	0.48891	8
Austria	Galium saxatile	Galium saxatile	87432	Galium saxatile	L.	Rubiaceae	27	32	0.329374	7
Austria	Galium spurium	Galium spurium	87547	Galium spurium	L.	Rubiaceae	314	193	-0.0117836	31
Austria	Galium sylvaticum s.str.	Galium sylvaticum	87620	Galium sylvaticum	L.	Rubiaceae	993	665	0.71729	13
Austria	Galium tricornutum	Galium tricornutum	87741	Galium tricornutum	Dandy	Rubiaceae	33	35	0.240669	41
Austria	Galium truniacum	Galium truniacum	87775	Galium truniacum	(Ronniger) Ronniger	Rubiaceae	79	92	0.847238	0
Austria	Galium uliginosum	Galium uliginosum	87787	Galium uliginosum	L.	Rubiaceae	1027	553	-0.196068	5
Austria	Galium valdepilosum	Galium valdepilosum	87836	Galium valdepilosum	Heinr.Braun	Rubiaceae	27	11	-1.17004	0
Austria	Galium verum s.str.	Galium verum	87863	Galium verum	L.	Rubiaceae	930	711	1.27223	55
Austria	Galium wirtgenii	Galium wirtgenii	87903	Galium verum subsp. wirtgenii	(F.W.Schultz) Oborny	Rubiaceae	41	90	1.54957	9
Austria	Galium x pomeranicum	Galium x pomeranicum	87208	Galium × pomeranicum	Retz.	Rubiaceae	46	59	0.70605	5
Austria	Genista germanica	Genista germanica	2819244	Genista germanica	L.	Fabaceae	610	301	-0.514601	1
Austria	Genista pilosa	Genista pilosa	2819471	Genista pilosa	L.	Fabaceae	345	181	-0.454785	1
Austria	Genista sagittalis	Genista sagittalis	2819542	Genista sagittalis	L.	Fabaceae	343	175	-0.540829	4
Austria	Genista tinctoria	Genista tinctoria	2819641	Genista tinctoria	L.	Fabaceae	813	449	-0.0768903	27
Austria	Gentiana acaulis	Gentiana acaulis	2819808	Gentiana acaulis	L.	Gentianaceae	663	382	0.047199	0
Austria	Gentiana asclepiadea	Gentiana asclepiadea	2819987	Gentiana asclepiadea	L.	Gentianaceae	1310	774	0.0947683	2
Austria	Gentiana bavarica s.str.	Gentiana bavarica	2820041	Gentiana bavarica	L.	Gentianaceae	502	320	0.30576	0
Austria	Gentiana brachyphylla	Gentiana brachyphylla	2820087	Gentiana brachyphylla	Vill.	Gentianaceae	196	152	0.420647	0
Austria	Gentiana orbicularis	Gentiana orbicularis	2820088	Gentiana brachyphylla subsp. favratii	(Rittener) Tutin	Gentianaceae	101	106	0.777309	0
Austria	Gentiana clusii	Gentiana clusii	2820247	Gentiana clusii	Perr. & Songeon	Gentianaceae	558	332	0.109998	1
Austria	Gentiana cruciata	Gentiana cruciata	2820327	Gentiana cruciata	L.	Gentianaceae	397	177	-0.9185	1
Austria	Gentiana frigida	Gentiana frigida	2820527	Gentiana frigida	Haenke	Gentianaceae	14	1	-2.62595	0
Austria	Gentiana froelichii	Gentiana froelichii	2820530	Gentiana froelichii	Jan ex Rchb.	Gentianaceae	5	8	0.151518	0
Austria	Gentiana lutea	Gentiana lutea	2820867	Gentiana lutea	L.	Gentianaceae	112	32	-2.11208	2
Austria	Gentiana nivalis	Gentiana nivalis	2821030	Gentiana nivalis	L.	Gentianaceae	461	315	0.500572	1
Austria	Gentiana pannonica	Gentiana pannonica	2821117	Gentiana pannonica	Scop.	Gentianaceae	357	205	-0.167629	0
Austria	Gentiana pneumonanthe	Gentiana pneumonanthe	2821191	Gentiana pneumonanthe	L.	Gentianaceae	161	66	-1.28677	0
Austria	Gentiana prostrata	Gentiana prostrata	2821243	Gentiana prostrata	Haenke	Gentianaceae	32	37	0.36065	0
Austria	Gentiana pumila	Gentiana pumila	2821296	Gentiana pumila	Jacq.	Gentianaceae	46	31	-0.405225	0
Austria	Gentiana punctata	Gentiana punctata	2821301	Gentiana punctata	L.	Gentianaceae	479	268	-0.147886	0
Austria	Gentiana purpurea	Gentiana purpurea	2821310	Gentiana purpurea	L.	Gentianaceae	45	21	-1.02953	13
Austria	Gentiana terglouensis s.str.	Gentiana terglouensis	2821674	Gentiana terglouensis	Hacq.	Gentianaceae	14	16	0.0808673	0
Austria	Gentiana utriculosa	Gentiana utriculosa	2821752	Gentiana utriculosa	L.	Gentianaceae	130	49	-1.49653	0
Austria	Gentiana verna s.str.	Gentiana verna	2821774	Gentiana verna	L.	Gentianaceae	1018	473	-0.781186	1
Austria	Gentianella anisodonta	Gentianella anisodonta	2821914	Gentianella anisodonta	(Borbás) Á.Löve & D.Löve	Gentianaceae	88	118	1.22465	0
Austria	Gentianella aspera	Gentianella aspera	2821926	Gentianella aspera	(Hegetschw.) Dostál ex Skalický, Chrtek & Gill	Gentianaceae	251	181	0.35072	0
Austria	Gentianella austriaca	Gentianella austriaca	2821934	Gentianella austriaca	(A.Kern. & Jos.Kern.) Holub	Gentianaceae	140	32	-2.68257	0
Austria	Gentianella campestris s.str.	Gentianella campestris	2821976	Gentianella campestris	(L.) Börner	Gentianaceae	176	76	-1.14687	0
Austria	Gentianella germanica s.lat.	Gentianella germanica	2822091	Gentianella germanica	(Willd.) Börner	Gentianaceae	484	306	0.262536	0
Austria	Gentianella praecox	Gentianella praecox	2822233	Gentianella praecox	(A.Kern. & Jos.Kern.) Dostál ex E.Mayer	Gentianaceae	10	3	-1.20949	0
Austria	Gentianopsis ciliata	Gentianopsis ciliata	2822421	Gentianopsis ciliata	(L.) Ma	Gentianaceae	634	375	0.1295	0
Austria	Geranium columbinum	Geranium columbinum	2823070	Geranium columbinum	L.	Geraniaceae	587	411	0.705221	28
Austria	Geranium dissectum	Geranium dissectum	2823166	Geranium dissectum	L.	Geraniaceae	493	342	0.585497	91
Austria	Geranium molle s.str.	Geranium molle	2823621	Geranium molle	L.	Geraniaceae	68	104	1.29948	118
Austria	Geranium palustre	Geranium palustre	2823751	Geranium palustre	L.	Geraniaceae	540	407	0.924423	1
Austria	Geranium phaeum	Geranium phaeum	2823792	Geranium phaeum	L.	Geraniaceae	1002	719	1.01992	17
Austria	Geranium pratense	Geranium pratense	2823842	Geranium pratense	L.	Geraniaceae	721	542	1.07674	29
Austria	Geranium pusillum	Geranium pusillum	2823887	Geranium pusillum	L.	Geraniaceae	1094	767	0.931762	83
Austria	Geranium robertianum s.str.	Geranium robertianum	2823970	Geranium robertianum	L.	Geraniaceae	2144	1386	-0.754935	32
Austria	Geranium rotundifolium	Geranium rotundifolium	2823982	Geranium rotundifolium	L.	Geraniaceae	10	20	0.550315	26
Austria	Geranium sanguineum	Geranium sanguineum	2824000	Geranium sanguineum	L.	Geraniaceae	321	160	-0.628974	17
Austria	Geranium sylvaticum	Geranium sylvaticum	2824138	Geranium sylvaticum	L.	Geraniaceae	1044	621	0.212825	1
Austria	Geum montanum	Geum montanum	2949392	Geum montanum	L.	Rosaceae	723	458	0.420172	0
Austria	Geum reptans	Geum reptans	2949474	Geum reptans	L.	Rosaceae	200	170	0.681067	0
Austria	Geum rivale	Geum rivale	2949483	Geum rivale	L.	Rosaceae	1344	722	-0.363062	2
Austria	Geum urbanum	Geum urbanum	2949590	Geum urbanum	L.	Rosaceae	1984	1260	-0.380408	21
Austria	Gladiolus palustris	Gladiolus palustris	328713	Gladiolus palustris	Gaudin	Iridaceae	24	10	-1.1167	1
Austria	Glechoma hederacea s.str.	Glechoma hederacea	90109	Glechoma hederacea	L.	Lamiaceae	1593	1215	1.30051	82
Austria	Glechoma hirsuta	Glechoma hirsuta	90122	Glechoma hirsuta	Waldst. & Kit.	Lamiaceae	34	32	0.0665893	1
Austria	Globularia bisnagarica	Globularia bisnagarica	2826667	Globularia bisnagarica	L.	Plantaginaceae	201	93	-0.946909	0
Austria	Globularia cordifolia s.str.	Globularia cordifolia	2826675	Globularia cordifolia	L.	Plantaginaceae	682	383	-0.0391282	0
Austria	Globularia nudicaulis	Globularia nudicaulis	2826709	Globularia nudicaulis	L.	Plantaginaceae	365	175	-0.713105	0
Austria	Glyceria declinata	Glyceria declinata	417753	Glyceria declinata	Bréb.	Poaceae	199	88	-1.0679	38
Austria	Glyceria fluitans s.str.	Glyceria fluitans	417786	Glyceria fluitans	(L.) R.Br.	Poaceae	311	247	0.759494	42
Austria	Glyceria maxima	Glyceria maxima	417855	Glyceria maxima	(Hartm.) Holmb.	Poaceae	176	147	0.557577	35
Austria	Glyceria notata	Glyceria notata	417883	Glyceria notata	Chevall.	Poaceae	1444	907	0.3095	13
Austria	Gnaphalium uliginosum	Gnaphalium uliginosum	2926779	Gnaphalium uliginosum	L.	Asteraceae	698	474	0.670273	59
Austria	Goodyera repens	Goodyera repens	91902	Goodyera repens	(L.) R.Br.	Orchidaceae	280	124	-1.00414	6
Austria	Gratiola officinalis	Gratiola officinalis	2831896	Gratiola officinalis	L.	Plantaginaceae	54	31	-0.665348	2
Austria	Groenlandia densa	Groenlandia densa	309909	Groenlandia densa	(L.) Fourr.	Potamogetonaceae	36	37	0.223764	1
Austria	Nigritella archiducis-joannis	Nigritella archiducis-joannis	93604	Gymnadenia archiducis-joannis	(Teppner & E.Klein) Teppner & E.Klein	Orchidaceae	7	8	-0.0475765	0
Austria	Gymnadenia conopsea	Gymnadenia conopsea	93634	Gymnadenia conopsea	(L.) R.Br.	Orchidaceae	1273	785	0.311217	1
Austria	Nigritella miniata s.str.	Nigritella miniata	93702	Gymnadenia miniata	(Crantz) Hayek	Orchidaceae	78	79	0.548991	0
Austria	Gymnadenia odoratissima	Gymnadenia odoratissima	93711	Gymnadenia odoratissima	(L.) Rich.	Orchidaceae	570	286	-0.46838	0
Austria	Nigritella rhellicani	Nigritella rhellicani	93730	Gymnadenia rhellicani	(Teppner & E.Klein) Teppner & E.Klein	Orchidaceae	137	191	1.69055	0
Austria	Nigritella stiriaca	Nigritella stiriaca	93748	Gymnadenia stiriaca	(Rech.) Teppner & E.Klein	Orchidaceae	7	17	0.581032	0
Austria	Nigritella widderi	Nigritella widderi	93770	Gymnadenia widderi	(Teppner & E.Klein) Teppner & E.Klein	Orchidaceae	42	41	0.197215	0
Austria	Gymnocarpium dryopteris	Gymnocarpium dryopteris	3145601	Gymnocarpium dryopteris	(L.) Newman	Aspleniaceae	1481	896	0.0938783	0
Austria	Gymnocarpium robertianum	Gymnocarpium robertianum	3145608	Gymnocarpium robertianum	(Hoffm.) Newman	Aspleniaceae	1086	711	0.623534	0
Austria	Gypsophila paniculata	Gypsophila paniculata	2836785	Gypsophila paniculata	L.	Caryophyllaceae	13	22	0.485029	58
Austria	Gypsophila repens	Gypsophila repens	2836847	Gypsophila repens	L.	Caryophyllaceae	489	327	0.456477	3
Austria	Vaccaria hispanica	Vaccaria hispanica	2836944	Gypsophila vaccaria	(L.) Sm.	Caryophyllaceae	15	1	-2.7578	193
Austria	Hackelia deflexa	Hackelia deflexa	2837395	Hackelia deflexa	(Wahlenb.) Opiz	Boraginaceae	132	60	-1.05546	1
Austria	Malaxis paludosa	Malaxis paludosa	96077	Hammarbya paludosa	(L.) Kuntze	Orchidaceae	34	14	-1.19696	0
Austria	Hedera helix	Hedera helix	96659	Hedera helix	L.	Araliaceae	1110	785	0.973103	95
Austria	Hedysarum hedysaroides	Hedysarum hedysaroides	2841311	Hedysarum hedysaroides	(L.) Schinz & Thell.	Fabaceae	368	238	0.214166	0
Austria	Helianthemum canum	Helianthemum canum	2842322	Helianthemum canum	(L.) Hornem.	Cistaceae	55	37	-0.375344	0
Austria	Helianthemum nummularium	Helianthemum nummularium	2842625	Helianthemum nummularium	(L.) Mill.	Cistaceae	1567	871	-0.412775	1
Austria	Helianthemum alpestre s.str.	Helianthemum alpestre	2898069	Helianthemum oelandicum subsp. alpestre	(Jacq.) Ces.	Cistaceae	450	309	0.504883	0
Austria	Helichrysum arenarium	Helichrysum arenarium	2927124	Helichrysum arenarium	(L.) Moench	Asteraceae	13	7	-0.724539	1
Austria	Avenula adsurgens	Avenula adsurgens	466356	Helictochloa praeusta	(Rchb.) Romero Zarco	Poaceae	65	40	-0.510426	0
Austria	Avenula pratensis s.str.	Avenula pratensis	468424	Helictochloa pratensis	(L.) Romero Zarco	Poaceae	157	55	-1.67558	0
Austria	Avenula versicolor	Avenula versicolor	468418	Helictochloa versicolor	(Vill.) Romero Zarco	Poaceae	531	372	0.657162	0
Austria	Helictotrichon parlatorei	Helictotrichon parlatorei	418464	Helictotrichon parlatorei	(J.Woods) Pilg.	Poaceae	145	122	0.466766	0
Austria	Heliosperma alpestre	Heliosperma alpestre	2843719	Heliosperma alpestre	(Jacq.) Rchb.	Caryophyllaceae	253	147	-0.260709	1
Austria	Heliosperma pusillum s.str.	Heliosperma pusillum	2607392	Heliosperma pusillum	(Waldst. & Kit.) Rchb.	Caryophyllaceae	633	431	0.638777	0
Austria	Heliotropium europaeum	Heliotropium europaeum	2844004	Heliotropium europaeum	L.	Boraginaceae	5	8	0.151518	82
Austria	Helleborus dumetorum	Helleborus dumetorum	2844737	Helleborus dumetorum	Waldst. & Kit. ex Willd.	Ranunculaceae	88	74	0.216787	1
Austria	Helleborus niger	Helleborus niger	2844780	Helleborus niger	L.	Ranunculaceae	476	355	0.814163	9
Austria	Helleborus viridis	Helleborus viridis	2844826	Helleborus viridis	L.	Ranunculaceae	49	27	-0.745496	17
Austria	Helosciadium repens	Helosciadium repens	2844916	Helosciadium repens	(Jacq.) W.D.J.Koch	Apiaceae	15	25	0.526854	2
Austria	Hemerocallis lilioasphodelus	Hemerocallis lilioasphodelus	277656	Hemerocallis lilioasphodelus	L.	Asphodelaceae	11	4	-1.0717	48
Austria	Notholaena marantae	Notholaena marantae	3218797	Hemionitis marantae	(L.) Christenh.	Pteridaceae	6	2	-0.951279	5
Austria	Hepatica nobilis	Hepatica nobilis	2845808	Hepatica nobilis	Schreb.	Ranunculaceae	1199	744	0.36544	4
Austria	Heracleum austriacum	Heracleum austriacum	2845924	Heracleum austriacum	L.	Apiaceae	251	188	0.459648	0
Austria	Heracleum sphondylium	Heracleum sphondylium	2846164	Heracleum sphondylium	L.	Apiaceae	2358	1413	-2.51891	23
Austria	Herminium monorchis	Herminium monorchis	98526	Herminium monorchis	(L.) R.Br.	Orchidaceae	209	77	-1.54406	0
Austria	Herniaria glabra	Herniaria glabra	2846931	Herniaria glabra	L.	Caryophyllaceae	248	270	1.54326	14
Austria	Herniaria hirsuta	Herniaria hirsuta	2846941	Herniaria hirsuta	L.	Caryophyllaceae	30	59	1.12942	21
Austria	Hesperis matronalis s.lat.	Hesperis matronalis	2847567	Hesperis matronalis	L.	Brassicaceae	16	31	0.731857	109
Austria	Hesperis sylvestris	Hesperis sylvestris	2847746	Hesperis sylvestris	Crantz	Brassicaceae	9	16	0.398473	0
Austria	Hesperis tristis	Hesperis tristis	2847772	Hesperis tristis	L.	Brassicaceae	43	36	-0.0526001	3
Austria	Hibiscus trionum	Hibiscus trionum	2850654	Hibiscus trionum	L.	Malvaceae	19	36	0.795167	172
Austria	Hieracium alpinum	Hieracium alpinum	3064048	Hieracium alpinum	L.	Asteraceae	497	366	0.795328	0
Austria	Hieracium amplexicaule	Hieracium amplexicaule	3064077	Hieracium amplexicaule	L.	Asteraceae	134	76	-0.526536	3
Austria	Hieracium apricorum	Hieracium apricorum	3064218	Hieracium apricorum	Wiesb. ex Dichtl	Asteraceae	8	16	0.463972	0
Austria	Hieracium atratum	Hieracium atratum	3064331	Hieracium atratum	Fr.	Asteraceae	20	26	0.340949	0
Austria	Hieracium balbisianum	Hieracium balbisianum	3064401	Hieracium balbisianum	Arv.-Touv. & Briq.	Asteraceae	5	6	-0.0537731	0
Austria	Hieracium bifidum	Hieracium bifidum	3203065	Hieracium bifidum	Kit. ex Hornem.	Asteraceae	768	426	-0.0655151	0
Austria	Hieracium bocconei	Hieracium bocconei	3064584	Hieracium bocconei	Griseb.	Asteraceae	17	19	0.103835	0
Austria	Hieracium brevifolium	Hieracium brevifolium	3064641	Hieracium brevifolium	Tausch	Asteraceae	15	2	-2.16706	0
Austria	Hieracium bupleuroides	Hieracium bupleuroides	3064825	Hieracium bupleuroides	C.C.Gmel.	Asteraceae	255	136	-0.499966	0
Austria	Hieracium caesium	Hieracium caesium	3064380	Hieracium caesium	(Fr.) Fr.	Asteraceae	43	32	-0.250229	0
Austria	Hieracium chlorifolium	Hieracium chlorifolium	3065112	Hieracium chlorifolium	Arv.-Touv.	Asteraceae	5	3	-0.527021	0
Austria	Hieracium chondrillifolium	Hieracium chondrillifolium	3065162	Hieracium chondrillifolium	Fr.	Asteraceae	18	16	-0.158348	0
Austria	Hieracium cydoniifolium	Hieracium cydoniifolium	3065307	Hieracium cydoniifolium	Vill.	Asteraceae	5	11	0.383061	0
Austria	Hieracium dasytrichum	Hieracium dasytrichum	3065366	Hieracium dasytrichum	Arv.-Touv.	Asteraceae	6	0	-2.26719	0
Austria	Hieracium dentatum	Hieracium dentatum	3065396	Hieracium dentatum	Hoppe	Asteraceae	74	71	0.410626	0
Austria	Hieracium diaphanoides	Hieracium diaphanoides	3065462	Hieracium diaphanoides	Lindeb.	Asteraceae	7	10	0.136152	0
Austria	Hieracium dollineri	Hieracium dollineri	3203754	Hieracium dollineri	Sch.Bip. ex Neilr.	Asteraceae	35	10	-1.75434	0
Austria	Hieracium macilentum	Hieracium macilentum	3065851	Hieracium froelichianum subsp. macilentum	(Fr.) Gottschl. & Greuter	Asteraceae	14	23	0.48216	0
Austria	Hieracium glabratum	Hieracium glabratum	3065939	Hieracium glabratum	Hoppe ex Willd.	Asteraceae	122	65	-0.695751	0
Austria	Hieracium glaucinum	Hieracium glaucinum	3065956	Hieracium glaucinum	Jord.	Asteraceae	9	15	0.338522	2
Austria	Hieracium glaucum	Hieracium glaucum	3066158	Hieracium glaucum	All.	Asteraceae	162	122	0.245031	0
Austria	Hieracium humile	Hieracium humile	3066418	Hieracium humile	Jacq.	Asteraceae	115	65	-0.572352	0
Austria	Hieracium inuloides	Hieracium inuloides	3066645	Hieracium inuloides	Tausch	Asteraceae	6	5	-0.305984	0
Austria	Hieracium jurassicum	Hieracium jurassicum	3066780	Hieracium jurassicum	Griseb.	Asteraceae	9	11	0.0525821	0
Austria	Hieracium lachenalii	Hieracium lachenalii	3066897	Hieracium lachenalii	Suter	Asteraceae	1272	920	1.08311	27
Austria	Hieracium laevigatum	Hieracium laevigatum	3067081	Hieracium laevigatum	Willd.	Asteraceae	437	297	0.456081	3
Austria	Hieracium levicaule	Hieracium levicaule	3067302	Hieracium levicaule	Jord.	Asteraceae	28	46	0.81849	0
Austria	Hieracium maculatum	Hieracium maculatum	3067547	Hieracium maculatum	Schrank	Asteraceae	30	25	-0.149579	17
Austria	Hieracium murorum	Hieracium murorum	3067808	Hieracium murorum	L.	Asteraceae	2264	1300	-2.13931	26
Austria	Hieracium nigrescens	Hieracium nigrescens	3068012	Hieracium nigrescens	Willd.	Asteraceae	16	33	0.805644	0
Austria	Hieracium oxyodon	Hieracium oxyodon	3241091	Hieracium oxyodon	Fr.	Asteraceae	19	14	-0.380016	0
Austria	Hieracium pallescens	Hieracium pallescens	3068258	Hieracium pallescens	Waldst. & Kit.	Asteraceae	47	26	-0.74098	0
Austria	Hieracium picroides	Hieracium picroides	3068611	Hieracium picroides	Vill.	Asteraceae	13	12	-0.162962	0
Austria	Hieracium glanduliferum	Hieracium glanduliferum	3241163	Hieracium piliferum subsp. glanduliferum	(Hoppe) Zahn	Asteraceae	163	114	0.0592522	0
Austria	Hieracium pilosum	Hieracium pilosum	3068653	Hieracium pilosum	Froel.	Asteraceae	184	149	0.501308	0
Austria	Hieracium porrifolium	Hieracium porrifolium	3068820	Hieracium porrifolium	L.	Asteraceae	101	115	0.961437	0
Austria	Hieracium praecurrens	Hieracium praecurrens	3068828	Hieracium praecurrens	Vuk.	Asteraceae	51	16	-1.72842	0
Austria	Hieracium prenanthoides	Hieracium prenanthoides	3230611	Hieracium prenanthoides	Vill.	Asteraceae	75	43	-0.625441	0
Austria	Hieracium racemosum	Hieracium racemosum	3069181	Hieracium racemosum	Waldst. & Kit. ex Willd.	Asteraceae	308	168	-0.374513	0
Austria	Hieracium rohacsense	Hieracium rohacsense	3206372	Hieracium rohacsense	Kit.	Asteraceae	15	17	0.0882299	0
Austria	Hieracium sabaudum	Hieracium sabaudum	3069425	Hieracium sabaudum	L.	Asteraceae	816	581	0.918152	15
Austria	Hieracium saxatile	Hieracium saxatile	3069472	Hieracium saxatile	Jacq.	Asteraceae	5	2	-0.784064	1
Austria	Hieracium schmidtii	Hieracium schmidtii	3069524	Hieracium schmidtii	Tausch	Asteraceae	7	1	-1.55262	0
Austria	Hieracium scorzonerifolium	Hieracium scorzonerifolium	3069647	Hieracium scorzonerifolium	Vill.	Asteraceae	21	12	-0.694352	0
Austria	Hieracium sparsiramum	Hieracium sparsiramum	3069733	Hieracium sparsiramum	Nägeli & Peter	Asteraceae	8	3	-0.953713	0
Austria	Hieracium kuekenthalianum	Hieracium kuekenthalianum	3240886	Hieracium tephrosoma subsp. kuekenthalianum	(Zahn) Zahn	Asteraceae	5	14	0.560824	0
Austria	Hieracium transylvanicum	Hieracium transylvanicum	3070405	Hieracium transylvanicum	Heuff.	Asteraceae	12	7	-0.636009	0
Austria	Hieracium umbellatum	Hieracium umbellatum	3070532	Hieracium umbellatum	L.	Asteraceae	782	469	0.232108	2
Austria	Hieracium umbrosum	Hieracium umbrosum	3070606	Hieracium umbrosum	Jord.	Asteraceae	8	19	0.617272	0
Austria	Hieracium valdepilosum	Hieracium valdepilosum	3070632	Hieracium valdepilosum	Vill.	Asteraceae	58	45	-0.0993589	0
Austria	Hieracium villosum	Hieracium villosum	3070782	Hieracium villosum	Jacq.	Asteraceae	445	204	-0.810629	0
Austria	Himantoglossum adriaticum	Himantoglossum adriaticum	99262	Himantoglossum adriaticum	H.Baumann	Orchidaceae	14	38	1.04465	0
Austria	Hippocrepis comosa	Hippocrepis comosa	2851417	Hippocrepis comosa	L.	Fabaceae	763	428	-0.0244103	2
Austria	Hippocrepis emerus	Hippocrepis emerus	2851438	Hippocrepis emerus	(L.) Lassen	Fabaceae	220	123	-0.416034	4
Austria	Hippophae rhamnoides	Hippophae rhamnoides	2851556	Hippophae rhamnoides	L.	Elaeagnaceae	111	48	-1.18449	41
Austria	Hippuris vulgaris	Hippuris vulgaris	2851597	Hippuris vulgaris	L.	Plantaginaceae	118	104	0.466573	4
Austria	Holcus lanatus	Holcus lanatus	419046	Holcus lanatus	L.	Poaceae	1784	1002	-0.675676	190
Austria	Holcus mollis	Holcus mollis	419058	Holcus mollis	L.	Poaceae	808	535	0.624301	27
Austria	Holosteum umbellatum	Holosteum umbellatum	2852528	Holosteum umbellatum	L.	Caryophyllaceae	303	211	0.346062	52
Austria	Homogyne alpina	Homogyne alpina	3076193	Homogyne alpina	(L.) Cass.	Asteraceae	1263	799	0.434558	0
Austria	Homogyne discolor	Homogyne discolor	3076638	Homogyne discolor	Cass.	Asteraceae	217	157	0.284898	0
Austria	Homogyne sylvestris	Homogyne sylvestris	3076640	Homogyne sylvestris	(Scop.) Cass.	Asteraceae	61	49	-0.0180853	0
Austria	Hordelymus europaeus	Hordelymus europaeus	419180	Hordelymus europaeus	(L.) Jess. ex Harz	Poaceae	308	163	-0.463731	2
Austria	Hordeum murinum s.str.	Hordeum murinum	419414	Hordeum murinum	L.	Poaceae	309	160	-0.52708	102
Austria	Horminum pyrenaicum	Horminum pyrenaicum	100217	Horminum pyrenaicum	L.	Lamiaceae	22	9	-1.12265	0
Austria	Hornungia alpina	Hornungia alpina	2853403	Hornungia alpina	(L.) O.Appel	Brassicaceae	464	312	0.449996	0
Austria	Hornungia petraea	Hornungia petraea	2853412	Hornungia petraea	(L.) Rchb.	Brassicaceae	23	21	-0.0784938	0
Austria	Hottonia palustris	Hottonia palustris	2853838	Hottonia palustris	L.	Primulaceae	14	15	0.0100267	5
Austria	Humulus lupulus	Humulus lupulus	2855039	Humulus lupulus	L.	Cannabaceae	1429	911	0.393813	43
Austria	Huperzia selago	Huperzia selago	3138051	Huperzia selago	(L.) Bernh. ex Schrank & Mart.	Lycopodiaceae	1020	685	0.732679	0
Austria	Hydrocharis morsus-ranae	Hydrocharis morsus-ranae	308132	Hydrocharis morsus-ranae	L.	Hydrocharitaceae	20	29	0.480286	11
Austria	Hydrocotyle vulgaris	Hydrocotyle vulgaris	2856402	Hydrocotyle vulgaris	L.	Araliaceae	5	0	-2.01275	4
Austria	Hylotelephium maximum	Hylotelephium maximum	2856976	Hylotelephium maximum	(L.) Holub	Crassulaceae	926	596	0.540574	1
Austria	Hylotelephium telephium s.str.	Hylotelephium telephium	2857008	Hylotelephium telephium	(L.) H.Ohba	Crassulaceae	31	74	1.44928	45
Austria	Hyoscyamus niger	Hyoscyamus niger	2857441	Hyoscyamus niger	L.	Solanaceae	268	168	-0.0209764	60
Austria	Hypericum hirsutum	Hypericum hirsutum	515627	Hypericum hirsutum	L.	Hypericaceae	748	527	0.840438	1
Austria	Hypericum humifusum	Hypericum humifusum	515651	Hypericum humifusum	L.	Hypericaceae	365	205	-0.227922	9
Austria	Hypericum maculatum s.str.	Hypericum maculatum	515948	Hypericum maculatum	Crantz	Hypericaceae	1156	898	1.42887	7
Austria	Hypericum montanum	Hypericum montanum	516033	Hypericum montanum	L.	Hypericaceae	801	443	-0.0725536	0
Austria	Hypericum perforatum	Hypericum perforatum	516286	Hypericum perforatum	L.	Hypericaceae	2063	1256	-0.874381	113
Austria	Hypericum tetrapterum	Hypericum tetrapterum	516767	Hypericum tetrapterum	Fr.	Hypericaceae	691	492	0.845713	4
Austria	Hypochaeris maculata	Hypochaeris maculata	3074611	Hypochaeris maculata	L.	Asteraceae	223	92	-1.23657	0
Austria	Hypochaeris radicata	Hypochaeris radicata	3074657	Hypochaeris radicata	L.	Asteraceae	1211	759	0.407654	185
Austria	Hypochaeris uniflora s.str.	Hypochaeris uniflora	3074771	Hypochaeris uniflora	Vill.	Asteraceae	359	181	-0.564115	0
Austria	Ilex aquifolium	Ilex aquifolium	2860379	Ilex aquifolium	L.	Aquifoliaceae	75	51	-0.281729	18
Austria	Impatiens noli-tangere	Impatiens noli-tangere	2862919	Impatiens noli-tangere	L.	Balsaminaceae	1769	1016	-0.528892	1
Austria	Iris graminea	Iris graminea	321895	Iris graminea	L.	Iridaceae	26	33	0.411475	2
Austria	Iris humilis	Iris humilis	321955	Iris humilis	Georgi	Iridaceae	5	4	-0.334958	0
Austria	Iris pseudacorus	Iris pseudacorus	322261	Iris pseudacorus	L.	Iridaceae	631	492	1.14142	85
Austria	Iris pumila	Iris pumila	322277	Iris pumila	L.	Iridaceae	45	42	0.146566	13
Austria	Iris sibirica	Iris sibirica	322377	Iris sibirica	L.	Iridaceae	160	133	0.490832	17
Austria	Iris spuria	Iris spuria	322411	Iris spuria	L.	Iridaceae	12	7	-0.636009	6
Austria	Iris variegata	Iris variegata	322538	Iris variegata	L.	Iridaceae	53	46	0.0770439	5
Austria	Isatis tinctoria s.str.	Isatis tinctoria	2867046	Isatis tinctoria	L.	Brassicaceae	20	24	0.239094	57
Austria	Isolepis setacea	Isolepis setacea	250537	Isolepis setacea	(L.) R.Br.	Cyperaceae	96	71	-0.0253601	11
Austria	Isopyrum thalictroides	Isopyrum thalictroides	2867663	Isopyrum thalictroides	L.	Ranunculaceae	175	96	-0.536202	3
Austria	Senecio abrotanifolius	Senecio abrotanifolius	3082306	Jacobaea abrotanifolia subsp. abrotanifolia		Asteraceae	303	199	0.170699	0
Austria	Senecio cordatus	Senecio cordatus	3082334	Jacobaea alpina subsp. alpina		Asteraceae	194	39	-3.10388	0
Austria	Senecio aquaticus s.str.	Senecio aquaticus	3082378	Jacobaea aquatica	(Hill) G.Gaertn., B.Mey. & Scherb.	Asteraceae	94	121	1.18496	12
Austria	Senecio disjunctus	Senecio disjunctus	3082419	Jacobaea disjuncta	(Flatscher, Schneew. & Schönsw.) Galasso & Bartolucci	Asteraceae	24	39	0.718012	0
Austria	Senecio erraticus	Senecio erraticus	3082561	Jacobaea erratica	(Bertol.) Fourr.	Asteraceae	239	216	0.96981	1
Austria	Senecio erucifolius	Senecio erucifolius	3082562	Jacobaea erucifolia	(L.) G.Gaertn., B.Mey. & Scherb.	Asteraceae	96	35	-1.55627	2
Austria	Senecio insubricus	Senecio insubricus	3082232	Jacobaea insubrica	(Chenevard) Galasso & Bartolucci	Asteraceae	29	41	0.616969	0
Austria	Senecio noricus	Senecio noricus	3082683	Jacobaea norica	(Flatscher, Schneew. & Schönsw.) Galasso & Bartolucci	Asteraceae	47	46	0.245193	0
Austria	Senecio paludosus	Senecio paludosus	3082704	Jacobaea paludosa	(L.) G.Gaertn., B.Mey. & Scherb.	Asteraceae	47	24	-0.878064	0
Austria	Senecio subalpinus	Senecio subalpinus	3082765	Jacobaea subalpina	(W.D.J.Koch) Pelser & Veldkamp	Asteraceae	294	162	-0.360259	2
Austria	Senecio jacobaea	Senecio jacobaea	3082777	Jacobaea vulgaris	Gaertn.	Asteraceae	665	403	0.231037	42
Austria	Jasione montana	Jasione montana	351797	Jasione montana	L.	Campanulaceae	422	149	-1.63182	12
Austria	Juncus acutiflorus	Juncus acutiflorus	314248	Juncus acutiflorus	Ehrh. ex Hoffm.	Juncaceae	117	78	-0.187529	6
Austria	Juncus alpinoarticulatus	Juncus alpinoarticulatus	314322	Juncus alpinoarticulatus	Chaix	Juncaceae	783	527	0.67877	0
Austria	Juncus articulatus	Juncus articulatus	314426	Juncus articulatus	L.	Juncaceae	1843	1163	-0.122406	38
Austria	Juncus bufonius s.str.	Juncus bufonius	314576	Juncus bufonius	L.	Juncaceae	279	612	3.94636	64
Austria	Juncus bulbosus	Juncus bulbosus	314645	Juncus bulbosus	L.	Juncaceae	127	72	-0.541311	20
Austria	Juncus castaneus	Juncus castaneus	314733	Juncus castaneus	Sm.	Juncaceae	30	19	-0.551731	1
Austria	Juncus compressus s.str.	Juncus compressus	314772	Juncus compressus	Jacq.	Juncaceae	868	766	1.8653	30
Austria	Juncus conglomeratus	Juncus conglomeratus	314807	Juncus conglomeratus	L.	Juncaceae	439	267	0.094174	18
Austria	Juncus effusus	Juncus effusus	314902	Juncus effusus	L.	Juncaceae	1867	1207	-0.0185421	42
Austria	Juncus filiformis	Juncus filiformis	315000	Juncus filiformis	L.	Juncaceae	877	576	0.613318	1
Austria	Juncus gerardii	Juncus gerardii	315051	Juncus gerardi	Loisel.	Juncaceae	41	18	-1.1226	26
Austria	Juncus inflexus	Juncus inflexus	315191	Juncus inflexus	L.	Juncaceae	1112	730	0.634493	13
Austria	Juncus jacquinii	Juncus jacquinii	315220	Juncus jacquinii	L.	Juncaceae	269	227	0.849325	0
Austria	Juncus maritimus	Juncus maritimus	315420	Juncus maritimus	Lam.	Juncaceae	5	3	-0.527021	5
Austria	Juncus sphaerocarpus	Juncus sphaerocarpus	315806	Juncus sphaerocarpus	Nees	Juncaceae	6	40	1.33676	0
Austria	Juncus squarrosus	Juncus squarrosus	315820	Juncus squarrosus	L.	Juncaceae	21	16	-0.329089	7
Austria	Juncus subnodulosus	Juncus subnodulosus	315859	Juncus subnodulosus	Schrank	Juncaceae	63	55	0.152557	4
Austria	Juncus triglumis	Juncus triglumis	316034	Juncus triglumis	L.	Juncaceae	249	186	0.4475	0
Austria	Juniperus communis	Juniperus communis	377427	Juniperus communis	L.	Cupressaceae	1672	925	-0.573333	2
Austria	Juniperus sabina	Juniperus sabina	377333	Juniperus sabina	L.	Cupressaceae	111	60	-0.68149	2
Austria	Jurinea mollis	Jurinea mollis	3045841	Jurinea mollis	(L.) Rchb.	Asteraceae	37	20	-0.785224	0
Austria	Selinum venosum	Selinum venosum	2334250	Kadenia dubia	(Schkuhr) Lavrova & V.N.Tikhom.	Apiaceae	11	27	0.798825	2
Austria	Loiseleuria procumbens	Loiseleuria procumbens	2333584	Kalmia procumbens	(L.) Gift, Kron & P.F.Stevens ex Galasso, Banfi & F.Conti	Ericaceae	634	413	0.477751	0
Austria	Kernera saxatilis	Kernera saxatilis	2333435	Kernera saxatilis	(L.) Sweet	Brassicaceae	696	418	0.210693	0
Austria	Kickxia elatine	Kickxia elatine	2335431	Kickxia elatine	(L.) Dumort.	Plantaginaceae	72	88	0.887018	82
Austria	Kickxia spuria	Kickxia spuria	2335156	Kickxia spuria	(L.) Dumort.	Plantaginaceae	97	81	0.245672	32
Austria	Knautia arvensis s.str.	Knautia arvensis	2334543	Knautia arvensis	(L.) Coult.	Caprifoliaceae	1971	1168	-0.776495	53
Austria	Knautia maxima	Knautia maxima	3257190	Knautia dipsacifolia subsp. dipsacifolia		Caprifoliaceae	1208	713	0.137081	0
Austria	Knautia drymeia	Knautia drymeia	2335542	Knautia drymeia	Heuff.	Caprifoliaceae	795	582	1.01941	0
Austria	Knautia longifolia	Knautia longifolia	2335778	Knautia longifolia	(Waldst. & Kit.) W.D.J.Koch	Caprifoliaceae	60	64	0.513352	0
Austria	Knautia norica	Knautia norica	2334470	Knautia × norica	Ehrend.	Caprifoliaceae	12	3	-1.44756	0
Austria	Koeleria eriostachya	Koeleria eriostachya	421388	Koeleria eriostachya	Pančić	Poaceae	11	11	-0.10408	0
Austria	Koeleria hirsuta	Koeleria hirsuta	421528	Koeleria hirsuta	Gaudin	Poaceae	16	5	-1.34587	0
Austria	Koeleria macrantha	Koeleria macrantha	421574	Koeleria macrantha	(Ledeb.) Schult.	Poaceae	306	136	-0.976978	19
Austria	Koeleria pyramidata s.str.	Koeleria pyramidata	421711	Koeleria pyramidata	(Lam.) P.Beauv.	Poaceae	554	345	0.265472	3
Austria	Trisetum spicatum	Trisetum spicatum	548246	Koeleria spicata	(L.) Barberá, Quintanar, Soreng & P.M.Peterson	Poaceae	145	156	1.08277	2
Austria	Laburnum alpinum	Laburnum alpinum	2350829	Laburnum alpinum	(Mill.) Bercht. & J.Presl	Fabaceae	17	13	-0.34415	8
Austria	Lactuca muralis	Lactuca muralis	3062238	Lactuca muralis	(L.) G.Mey.	Asteraceae	2137	1302	-1.13163	23
Austria	Lactuca perennis	Lactuca perennis	3062246	Lactuca perennis	L.	Asteraceae	12	7	-0.636009	1
Austria	Lactuca quercina	Lactuca quercina	2927144	Lactuca quercina	L.	Asteraceae	77	76	0.488771	0
Austria	Lactuca serriola	Lactuca serriola	2927162	Lactuca serriola	L.	Asteraceae	712	772	2.58366	210
Austria	Lactuca viminea	Lactuca viminea	3062411	Lactuca viminea	(L.) J.Presl & C.Presl	Asteraceae	53	38	-0.26801	2
Austria	Lamium album	Lamium album	107372	Lamium album	L.	Lamiaceae	1242	579	-0.900791	31
Austria	Lamium amplexicaule	Lamium amplexicaule	107386	Lamium amplexicaule	L.	Lamiaceae	637	346	-0.172227	168
Austria	Galeobdolon flavidum	Galeobdolon flavidum	107455	Lamium galeobdolon subsp. flavidum	(F.Herm.) Á.Löve & D.Löve	Lamiaceae	441	492	2.16645	0
Austria	Galeobdolon montanum	Galeobdolon montanum	107457	Lamium galeobdolon subsp. montanum	(Pers.) Hayek	Lamiaceae	1004	910	2.10801	2
Austria	Lamium maculatum	Lamium maculatum	107516	Lamium maculatum	(L.) L.	Lamiaceae	1967	1137	-0.91365	42
Austria	Lamium orvala	Lamium orvala	107553	Lamium orvala	L.	Lamiaceae	66	49	-0.144244	1
Austria	Lamium purpureum	Lamium purpureum	107573	Lamium purpureum	L.	Lamiaceae	1845	864	-1.7394	86
Austria	Lappula squarrosa s.str.	Lappula squarrosa	2342864	Lappula squarrosa	(Retz.) Dumort.	Boraginaceae	141	116	0.396075	65
Austria	Lapsana communis	Lapsana communis	3058044	Lapsana communis	L.	Asteraceae	1746	1014	-0.430696	117
Austria	Larix decidua	Larix decidua	379112	Larix decidua	Mill.	Pinaceae	1453	961	0.567966	36
Austria	Laser trilobum	Laser trilobum	2340932	Laser trilobum	(L.) Borkh.	Apiaceae	25	16	-0.54605	0
Austria	Laserpitium halleri	Laserpitium halleri	2341602	Laserpitium halleri	Crantz	Apiaceae	43	21	-0.951595	1
Austria	Laserpitium krapfii	Laserpitium krapfii	2341586	Laserpitium krapffii	Crantz	Apiaceae	7	2	-1.10975	0
Austria	Laserpitium latifolium	Laserpitium latifolium	2341603	Laserpitium latifolium	L.	Apiaceae	869	526	0.284271	0
Austria	Laserpitium peucedanoides	Laserpitium peucedanoides	2341612	Laserpitium peucedanoides	L.	Apiaceae	32	32	0.140178	0
Austria	Lathraea squamaria	Lathraea squamaria	2497842	Lathraea squamaria	L.	Orobanchaceae	598	260	-0.948106	0
Austria	Lathyrus aphaca	Lathyrus aphaca	2352087	Lathyrus aphaca	L.	Fabaceae	10	9	-0.216783	34
Austria	Lathyrus heterophyllus	Lathyrus heterophyllus	2350728	Lathyrus heterophyllus	L.	Fabaceae	12	10	-0.277215	3
Austria	Lathyrus hirsutus	Lathyrus hirsutus	2350736	Lathyrus hirsutus	L.	Fabaceae	48	39	-0.072186	31
Austria	Lathyrus laevigatus	Lathyrus laevigatus	2350752	Lathyrus laevigatus	(Waldst. & Kit.) Gren.	Fabaceae	98	49	-0.874163	0
Austria	Lathyrus latifolius	Lathyrus latifolius	2350701	Lathyrus latifolius	L.	Fabaceae	123	111	0.545387	97
Austria	Lathyrus linifolius	Lathyrus linifolius	2351366	Lathyrus linifolius	(Reichard) Bässler	Fabaceae	122	71	-0.490309	1
Austria	Lathyrus niger	Lathyrus niger	2351298	Lathyrus niger	(L.) Bernh.	Fabaceae	349	244	0.431598	6
Austria	Lathyrus nissolia	Lathyrus nissolia	2351310	Lathyrus nissolia	L.	Fabaceae	15	7	-0.895333	10
Austria	Lathyrus palustris	Lathyrus palustris	2351505	Lathyrus palustris	L.	Fabaceae	13	11	-0.254706	1
Austria	Lathyrus pannonicus	Lathyrus pannonicus	2351481	Lathyrus pannonicus	(Jacq.) Garcke	Fabaceae	49	36	-0.242945	3
Austria	Lathyrus pratensis	Lathyrus pratensis	2351512	Lathyrus pratensis	L.	Fabaceae	2221	1317	-1.6884	32
Austria	Lathyrus sylvestris	Lathyrus sylvestris	2351122	Lathyrus sylvestris	L.	Fabaceae	646	471	0.902183	38
Austria	Lathyrus tuberosus	Lathyrus tuberosus	2351044	Lathyrus tuberosus	L.	Fabaceae	473	324	0.5217	44
Austria	Lathyrus vernus	Lathyrus vernus	2351026	Lathyrus vernus	(L.) Bernh.	Fabaceae	762	415	-0.134577	2
Austria	Leersia oryzoides	Leersia oryzoides	422108	Leersia oryzoides	(L.) Sw.	Poaceae	80	200	2.49405	8
Austria	Legousia speculum-veneris	Legousia speculum-veneris	358587	Legousia speculum-veneris	(L.) Chaix	Campanulaceae	394	147	-1.46568	6
Austria	Lemna gibba	Lemna gibba	109294	Lemna gibba	L.	Araceae	15	21	0.327894	11
Austria	Lemna minor	Lemna minor	109308	Lemna minor	L.	Araceae	753	423	-0.0208304	11
Austria	Lemna trisulca	Lemna trisulca	109339	Lemna trisulca	L.	Araceae	78	63	0.0818723	0
Austria	Leontodon hispidus	Leontodon hispidus	3075058	Leontodon hispidus	L.	Asteraceae	2426	1505	-2.94296	13
Austria	Leontodon incanus	Leontodon incanus	3075143	Leontodon incanus	(L.) Schrank	Asteraceae	520	265	-0.434856	0
Austria	Leontopodium alpinum	Leontopodium alpinum	3090499	Leontopodium nivale subsp. alpinum	(Cass.) Greuter	Asteraceae	233	154	0.0679502	1
Austria	Leonurus cardiaca	Leonurus cardiaca	109505	Leonurus cardiaca	L.	Lamiaceae	202	139	0.113409	74
Austria	Lepidium campestre	Lepidium campestre	2337827	Lepidium campestre	(L.) W.T.Aiton	Brassicaceae	364	260	0.5213	96
Austria	Lepidium cartilagineum	Lepidium cartilagineum	2337806	Lepidium cartilagineum	(J.Mayer) Thell.	Brassicaceae	8	4	-0.724331	0
Austria	Lepidium coronopus	Lepidium coronopus	2356176	Lepidium coronopus	(L.) Al-Shehbaz	Brassicaceae	8	11	0.133206	40
Austria	Lepidium draba	Lepidium draba	2342458	Lepidium draba	L.	Brassicaceae	445	259	-0.0438282	146
Austria	Lepidium perfoliatum	Lepidium perfoliatum	2338612	Lepidium perfoliatum	L.	Brassicaceae	9	3	-1.08404	71
Austria	Lepidium ruderale	Lepidium ruderale	2338636	Lepidium ruderale	L.	Brassicaceae	360	274	0.716059	87
Austria	Leucanthemopsis alpina	Leucanthemopsis alpina	3111935	Leucanthemopsis alpina	(L.) Heywood	Asteraceae	428	313	0.687235	1
Austria	Leucanthemum adustum	Leucanthemum adustum	3220973	Leucanthemum adustum	(W.D.J.Koch) Gremli	Asteraceae	128	42	-1.81871	0
Austria	Leucanthemum margaritae	Leucanthemum margaritae	3112567	Leucanthemum adustum subsp. margaritae	(Gáyer) Holub	Asteraceae	25	5	-2.08271	0
Austria	Leucanthemum atratum s.str.	Leucanthemum atratum	3112578	Leucanthemum atratum	(Jacq.) DC.	Asteraceae	85	92	0.738189	0
Austria	Leucanthemum gaudinii	Leucanthemum gaudinii	3112623	Leucanthemum gaudinii	Dalla Torre	Asteraceae	23	17	-0.358946	3
Austria	Leucanthemum halleri	Leucanthemum halleri	3112640	Leucanthemum halleri	(Suter) Polatschek	Asteraceae	193	85	-1.08329	0
Austria	Leucanthemum heterophyllum	Leucanthemum heterophyllum	3112261	Leucanthemum heterophyllum	(Willd.) DC.	Asteraceae	13	11	-0.254706	0
Austria	Leucanthemum ircutianum	Leucanthemum ircutianum	3112265	Leucanthemum ircutianum	DC.	Asteraceae	1620	1012	0.130386	0
Austria	Leucanthemum vulgare s.str.	Leucanthemum vulgare	3112766	Leucanthemum vulgare	Lam.	Asteraceae	596	406	0.613472	169
Austria	Leucojum aestivum	Leucojum aestivum	280491	Leucojum aestivum	L.	Amaryllidaceae	17	17	-0.0281079	48
Austria	Leucojum vernum	Leucojum vernum	280568	Leucojum vernum	L.	Amaryllidaceae	528	277	-0.334347	13
Austria	Ligustrum vulgare	Ligustrum vulgare	353907	Ligustrum vulgare	L.	Oleaceae	1267	822	0.552435	77
Austria	Lilium bulbiferum	Lilium bulbiferum	280683	Lilium bulbiferum	L.	Liliaceae	469	271	-0.0487559	24
Austria	Lilium carniolicum	Lilium carniolicum	280679	Lilium carniolicum	Bernh. ex W.D.J.Koch	Liliaceae	6	10	0.224036	0
Austria	Lilium martagon	Lilium martagon	279985	Lilium martagon	L.	Liliaceae	1266	694	-0.220187	19
Austria	Limodorum abortivum	Limodorum abortivum	112374	Limodorum abortivum	(L.) Sw.	Orchidaceae	22	15	-0.468145	0
Austria	Limosella aquatica	Limosella aquatica	2498168	Limosella aquatica	L.	Plantaginaceae	33	53	0.881576	2
Austria	Linaria alpina	Linaria alpina	2497933	Linaria alpina	(L.) Mill.	Plantaginaceae	569	351	0.242476	1
Austria	Linaria arvensis	Linaria arvensis	2498059	Linaria arvensis	(L.) Desf.	Plantaginaceae	5	0	-2.01275	13
Austria	Linaria genistifolia s.str.	Linaria genistifolia	2499565	Linaria genistifolia	(L.) Mill.	Plantaginaceae	114	106	0.572531	17
Austria	Linaria vulgaris s.str.	Linaria vulgaris	2498895	Linaria vulgaris	Mill.	Plantaginaceae	1509	883	-0.0970093	107
Austria	Lindernia procumbens	Lindernia procumbens	2498807	Lindernia procumbens	(Krock.) Borbás	Linderniaceae	8	23	0.788727	7
Austria	Linnaea borealis	Linnaea borealis	2337127	Linnaea borealis	L.	Caprifoliaceae	54	22	-1.28021	0
Austria	Linum alpinum	Linum alpinum	2347345	Linum alpinum	Jacq.	Linaceae	68	38	-0.690033	0
Austria	Linum austriacum	Linum austriacum	2347528	Linum austriacum	L.	Linaceae	90	93	0.672611	9
Austria	Linum catharticum	Linum catharticum	2348507	Linum catharticum	L.	Linaceae	1941	1137	-0.769511	20
Austria	Linum flavum s.str.	Linum flavum	2347505	Linum flavum	L.	Linaceae	43	30	-0.358244	1
Austria	Linum hirsutum	Linum hirsutum	2347157	Linum hirsutum	L.	Linaceae	29	20	-0.430816	1
Austria	Linum maritimum	Linum maritimum	2347074	Linum maritimum	L.	Linaceae	5	3	-0.527021	0
Austria	Linum tenuifolium	Linum tenuifolium	2353481	Linum tenuifolium	L.	Linaceae	136	82	-0.3756	0
Austria	Linum viscosum	Linum viscosum	2353408	Linum viscosum	L.	Linaceae	56	24	-1.19267	0
Austria	Chenopodium polyspermum	Chenopodium polyspermum	2914227	Lipandra polysperma	(L.) S.Fuentes, Uotila & Borsch	Amaranthaceae	1077	798	1.18354	27
Austria	Liparis loeselii	Liparis loeselii	112965	Liparis loeselii	(L.) Rich.	Orchidaceae	37	36	0.146343	0
Austria	Lithospermum officinale	Lithospermum officinale	2343333	Lithospermum officinale	L.	Boraginaceae	299	178	-0.126807	26
Austria	Filago minima	Filago minima	3093631	Logfia minima	(Sm.) Dumort.	Asteraceae	20	28	0.435463	10
Austria	Festuca apennina	Festuca apennina	521258	Lolium apenninum	(De Not.) Ardenghi & Foggi	Poaceae	60	96	1.29011	0
Austria	Festuca arundinacea	Festuca arundinacea	422765	Lolium arundinaceum	(Schreb.) Darbysh.	Poaceae	661	492	0.992203	164
Austria	Festuca gigantea	Festuca gigantea	422802	Lolium giganteum	(L.) Darbysh.	Poaceae	1377	967	0.912877	6
Austria	Lolium perenne	Lolium perenne	422848	Lolium perenne	L.	Poaceae	2091	1257	-1.0488	283
Austria	Festuca pratensis s.str.	Festuca pratensis	422867	Lolium pratense	(Huds.) Darbysh.	Poaceae	90	530	4.73069	96
Austria	Lolium remotum	Lolium remotum	422871	Lolium remotum	Schrank	Poaceae	10	0	-3.14072	18
Austria	Lolium temulentum s.str.	Lolium temulentum	422908	Lolium temulentum	L.	Poaceae	30	1	-4.37408	182
Austria	Lomatogonium carinthiacum	Lomatogonium carinthiacum	2350109	Lomatogonium carinthiacum	(Wulfen) A.Braun	Gentianaceae	46	44	0.196965	0
Austria	Lonicera alpigena	Lonicera alpigena	2340042	Lonicera alpigena	L.	Caprifoliaceae	731	412	-0.0131402	4
Austria	Lonicera caerulea	Lonicera caerulea	2339990	Lonicera caerulea	L.	Caprifoliaceae	462	314	0.483742	4
Austria	Lonicera caprifolium	Lonicera caprifolium	2340177	Lonicera caprifolium	L.	Caprifoliaceae	82	56	-0.247912	26
Austria	Lonicera nigra	Lonicera nigra	2339845	Lonicera nigra	L.	Caprifoliaceae	786	516	0.582416	1
Austria	Lonicera xylosteum	Lonicera xylosteum	2343075	Lonicera xylosteum	L.	Caprifoliaceae	1454	879	0.111357	34
Austria	Cirsium eriophorum	Cirsium eriophorum	3292745	Lophiolepis eriophora	(L.) Del Guacchio, Bureš, Iamonico & P.Caputo	Asteraceae	437	260	0.020848	1
Austria	Loranthus europaeus	Loranthus europaeus	2353116	Loranthus europaeus	Jacq.	Loranthaceae	199	116	-0.33719	0
Austria	Lotus borbasii	Lotus borbasii	2345390	Lotus borbasii	Ujhelyi	Fabaceae	20	14	-0.440036	0
Austria	Lotus corniculatus s.str.	Lotus corniculatus	2345329	Lotus corniculatus	L.	Fabaceae	1996	1521	0.888127	125
Austria	Dorycnium germanicum	Dorycnium germanicum	2904532	Lotus germanicus	(Gremli) Peruzzi	Fabaceae	276	210	0.559005	0
Austria	Dorycnium herbaceum	Dorycnium herbaceum	2904619	Lotus herbaceus	(Vill.) Jauzein	Fabaceae	54	43	-0.0731219	1
Austria	Lotus maritimus	Lotus maritimus	2345120	Lotus maritimus	L.	Fabaceae	195	122	-0.156447	2
Austria	Lotus pedunculatus	Lotus pedunculatus	2345237	Lotus pedunculatus	Cav.	Fabaceae	165	42	-2.46727	40
Austria	Lotus tenuis	Lotus tenuis	2345174	Lotus tenuis	Waldst. & Kit. ex Willd.	Fabaceae	61	71	0.689019	32
Austria	Ludwigia palustris	Ludwigia palustris	2494015	Ludwigia palustris	(L.) Elliott	Onagraceae	8	2	-1.2607	16
Austria	Lunaria rediviva	Lunaria rediviva	2344210	Lunaria rediviva	L.	Brassicaceae	391	257	0.293662	6
Austria	Luzula alpina	Luzula alpina	316149	Luzula alpina	Hoppe	Juncaceae	14	253	3.26572	0
Austria	Luzula alpinopilosa s.str.	Luzula alpinopilosa	316150	Luzula alpinopilosa	(Chaix) Breistr.	Juncaceae	450	304	0.45063	0
Austria	Luzula campestris s.str.	Luzula campestris	316212	Luzula campestris	(L.) DC.	Juncaceae	908	649	0.973469	16
Austria	Luzula forsteri	Luzula forsteri	316366	Luzula forsteri	(Sm.) DC.	Juncaceae	7	9	0.0491142	4
Austria	Luzula glabrata	Luzula glabrata	316384	Luzula glabrata	(Hoppe) Desv.	Juncaceae	149	124	0.454342	0
Austria	Luzula lutea	Luzula lutea	316449	Luzula lutea	(All.) DC.	Juncaceae	70	35	-0.904431	0
Austria	Luzula luzulina	Luzula luzulina	316452	Luzula luzulina	(Vill.) Racib.	Juncaceae	752	370	-0.508288	0
Austria	Luzula luzuloides	Luzula luzuloides	316453	Luzula luzuloides	(Lam.) Dandy & Wilmott	Juncaceae	1889	1139	-0.481451	27
Austria	Luzula multiflora s.str.	Luzula multiflora	316484	Luzula multiflora	(Ehrh.) Lej.	Juncaceae	35	344	3.9342	15
Austria	Luzula nivea	Luzula nivea	316553	Luzula nivea	(L.) DC.	Juncaceae	38	7	-2.45652	2
Austria	Luzula pilosa	Luzula pilosa	316622	Luzula pilosa	(L.) Willd.	Juncaceae	1668	903	-0.677689	1
Austria	Luzula spicata	Luzula spicata	316703	Luzula spicata	(L.) DC.	Juncaceae	367	273	0.654563	0
Austria	Luzula sudetica	Luzula sudetica	316741	Luzula sudetica	(Willd.) Schult.	Juncaceae	311	288	1.23402	0
Austria	Luzula sylvatica	Luzula sylvatica	316747	Luzula sylvatica	(Huds.) Gaudin	Juncaceae	1173	645	-0.159009	1
Austria	Lycopodiella inundata	Lycopodiella inundata	3138356	Lycopodiella inundata	(L.) Holub	Lycopodiaceae	82	58	-0.174951	0
Austria	Diphasiastrum alpinum	Diphasiastrum alpinum	3139489	Lycopodium alpinum	L.	Lycopodiaceae	336	266	0.797854	0
Austria	Lycopodium annotinum	Lycopodium annotinum	3137941	Lycopodium annotinum	L.	Lycopodiaceae	1164	696	0.209615	0
Austria	Lycopodium clavatum	Lycopodium clavatum	2930222	Lycopodium clavatum	L.	Lycopodiaceae	850	439	-0.331146	0
Austria	Diphasiastrum complanatum s.str.	Diphasiastrum complanatum	3139400	Lycopodium complanatum	L.	Lycopodiaceae	135	60	-1.10629	0
Austria	Diphasiastrum x issleri	Diphasiastrum issleri	3221455	Lycopodium × issleri	(Rouy) Domin	Lycopodiaceae	28	55	1.08027	0
Austria	Lycopus europaeus	Lycopus europaeus	115904	Lycopus europaeus	L.	Lamiaceae	1230	790	0.515499	48
Austria	Lycopus exaltatus	Lycopus exaltatus	115916	Lycopus exaltatus	L.f.	Lamiaceae	8	22	0.748745	1
Austria	Anagallis arvensis	Anagallis arvensis	2896568	Lysimachia arvensis	(L.) U.Manns & Anderb.	Primulaceae	1185	696	0.123749	273
Austria	Trientalis europaea	Trientalis europaea	2896575	Lysimachia europaea	(L.) U.Manns & Anderb.	Primulaceae	26	19	-0.360819	1
Austria	Anagallis foemina	Anagallis foemina	2896577	Lysimachia foemina	(Mill.) U.Manns & Anderb.	Primulaceae	151	86	-0.483688	24
Austria	Centunculus minimus	Centunculus minimus	2896584	Lysimachia minima	(L.) U.Manns & Anderb.	Primulaceae	50	13	-2.04489	48
Austria	Lysimachia nemorum	Lysimachia nemorum	2493029	Lysimachia nemorum	L.	Primulaceae	1107	630	0.0121963	0
Austria	Lysimachia nummularia	Lysimachia nummularia	2493033	Lysimachia nummularia	L.	Primulaceae	1294	850	0.603612	60
Austria	Lysimachia punctata	Lysimachia punctata	2492220	Lysimachia punctata	L.	Primulaceae	519	364	0.649414	52
Austria	Lysimachia thyrsiflora	Lysimachia thyrsiflora	2492247	Lysimachia thyrsiflora	L.	Primulaceae	55	40	-0.233216	0
Austria	Lysimachia vulgaris	Lysimachia vulgaris	2492070	Lysimachia vulgaris	L.	Primulaceae	1414	882	0.294094	36
Austria	Lythrum hyssopifolia	Lythrum hyssopifolia	2354167	Lythrum hyssopifolia	L.	Lythraceae	51	88	1.30479	81
Austria	Peplis portula	Peplis portula	2354126	Lythrum portula	(L.) D.A.Webb	Lythraceae	129	103	0.278087	7
Austria	Lythrum salicaria	Lythrum salicaria	2354139	Lythrum salicaria	L.	Lythraceae	1406	907	0.466531	67
Austria	Lythrum virgatum	Lythrum virgatum	2354183	Lythrum virgatum	L.	Lythraceae	16	34	0.840921	5
Austria	Maianthemum bifolium	Maianthemum bifolium	281331	Maianthemum bifolium	(L.) F.W.Schmidt	Asparagaceae	2007	1084	-1.41844	0
Austria	Malaxis monophyllos	Malaxis monophyllos	118425	Malaxis monophyllos	(L.) Sw.	Orchidaceae	367	251	0.38855	0
Austria	Malus sylvestris s.str.	Malus sylvestris	2951044	Malus sylvestris	(L.) Mill.	Rosaceae	116	88	0.108443	11
Austria	Malva alcea	Malva alcea	2503573	Malva alcea	L.	Malvaceae	296	270	1.15039	29
Austria	Malva moschata	Malva moschata	2503483	Malva moschata	L.	Malvaceae	194	171	0.760751	70
Austria	Malva neglecta	Malva neglecta	2503504	Malva neglecta	Wallr.	Malvaceae	1083	687	0.484732	109
Austria	Malva pusilla	Malva pusilla	2503981	Malva pusilla	Sm.	Malvaceae	29	40	0.580573	95
Austria	Malva sylvestris	Malva sylvestris	2504118	Malva sylvestris	L.	Malvaceae	409	374	1.40425	109
Austria	Malva thuringiaca	Malva thuringiaca	2504108	Malva thuringiaca	(L.) Vis.	Malvaceae	119	118	0.749187	9
Austria	Marrubium peregrinum	Marrubium peregrinum	120910	Marrubium peregrinum	L.	Lamiaceae	58	49	0.0593846	2
Austria	Marrubium vulgare	Marrubium vulgare	120952	Marrubium vulgare	L.	Lamiaceae	11	8	-0.416112	206
Austria	Marsilea quadrifolia	Marsilea quadrifolia	3145458	Marsilea quadrifolia	L.	Marsileaceae	5	3	-0.527021	26
Austria	Matricaria chamomilla	Matricaria chamomilla	2906535	Matricaria chamomilla	L.	Asteraceae	1072	540	-0.482086	123
Austria	Medicago carstiensis	Medicago carstiensis	2368297	Medicago carstiensis	Wulfen	Fabaceae	49	28	-0.682189	1
Austria	Medicago falcata	Medicago falcata	2368624	Medicago falcata	L.	Fabaceae	1045	596	0.036504	16
Austria	Medicago lupulina	Medicago lupulina	2368448	Medicago lupulina	L.	Fabaceae	2203	1334	-1.45877	202
Austria	Medicago minima	Medicago minima	2368363	Medicago minima	(L.) Bartal.	Fabaceae	109	134	1.1928	106
Austria	Medicago monspeliaca	Medicago monspeliaca	2368352	Medicago monspeliaca	(L.) Trautv.	Fabaceae	7	22	0.800428	12
Austria	Medicago prostrata	Medicago prostrata	2369118	Medicago prostrata	Jacq.	Fabaceae	8	6	-0.388508	1
Austria	Melampyrum arvense	Melampyrum arvense	2507192	Melampyrum arvense	L.	Orobanchaceae	206	107	-0.634165	5
Austria	Melampyrum barbatum s.str.	Melampyrum barbatum	2507187	Melampyrum barbatum	Waldst. & Kit. ex Willd.	Orobanchaceae	16	23	0.381373	1
Austria	Melampyrum cristatum	Melampyrum cristatum	2507128	Melampyrum cristatum	L.	Orobanchaceae	75	28	-1.48236	1
Austria	Melampyrum nemorosum s.str.	Melampyrum nemorosum	2507277	Melampyrum nemorosum	L.	Orobanchaceae	309	203	0.180775	3
Austria	Melampyrum pratense	Melampyrum pratense	2507223	Melampyrum pratense	L.	Orobanchaceae	1613	912	-0.38272	1
Austria	Melampyrum subalpinum	Melampyrum subalpinum	2507240	Melampyrum subalpinum	(Jur.) A.Kern.	Orobanchaceae	31	10	-1.53393	0
Austria	Melampyrum sylvaticum s.str.	Melampyrum sylvaticum	2507236	Melampyrum sylvaticum	L.	Orobanchaceae	1214	712	0.106324	0
Austria	Melica ciliata s.str.	Melica ciliata	423496	Melica ciliata	L.	Poaceae	208	162	0.465021	4
Austria	Melica nutans s.str.	Melica nutans	423708	Melica nutans	L.	Poaceae	1752	1047	-0.283756	1
Austria	Melica picta	Melica picta	423744	Melica picta	K.Koch	Poaceae	12	8	-0.502591	0
Austria	Melica transsilvanica	Melica transsilvanica	423851	Melica transsilvanica	Schur	Poaceae	155	183	1.37238	0
Austria	Melica uniflora	Melica uniflora	423858	Melica uniflora	Retz.	Poaceae	137	106	0.231156	0
Austria	Melilotus albus	Melilotus albus	2367267	Melilotus albus	Medik.	Fabaceae	1396	892	0.424223	228
Austria	Melilotus altissimus	Melilotus altissimus	2367269	Melilotus altissimus	Thuill.	Fabaceae	84	55	-0.328972	21
Austria	Melilotus dentatus	Melilotus dentatus	2367298	Melilotus dentatus	(Waldst. & Kit.) Desf.	Fabaceae	31	23	-0.31527	2
Austria	Melilotus officinalis	Melilotus officinalis	2367217	Melilotus officinalis	(L.) Lam.	Fabaceae	1441	815	-0.201931	162
Austria	Melittis melissophyllum	Melittis melissophyllum	124152	Melittis melissophyllum	L.	Lamiaceae	512	299	0.0169865	0
Austria	Omphalodes scorpioides	Omphalodes scorpioides	2996817	Memoremea scorpioides	(Haenke) A.Otero, Jim.Mejías, Valcárcel & P.Vargas	Boraginaceae	43	32	-0.250229	0
Austria	Mentha aquatica	Mentha aquatica	124366	Mentha aquatica	L.	Lamiaceae	679	374	-0.109924	91
Austria	Mentha arvensis	Mentha arvensis	124385	Mentha arvensis	L.	Lamiaceae	1238	784	0.447522	22
Austria	Mentha longifolia	Mentha longifolia	124916	Mentha longifolia	(L.) L.	Lamiaceae	1933	1188	-0.463582	19
Austria	Mentha pulegium	Mentha pulegium	125243	Mentha pulegium	L.	Lamiaceae	21	16	-0.329089	99
Austria	Mentha x verticillata s.str.	Mentha verticillata	125570	Mentha × verticillata	L.	Lamiaceae	169	81	-0.888485	15
Austria	Menyanthes trifoliata	Menyanthes trifoliata	2505977	Menyanthes trifoliata	L.	Menyanthaceae	599	312	-0.330971	1
Austria	Mercurialis annua	Mercurialis annua	125710	Mercurialis annua	L.	Euphorbiaceae	349	206	-0.0916884	57
Austria	Mercurialis ovata	Mercurialis ovata	125763	Mercurialis ovata	Sternb. & Hoppe	Euphorbiaceae	51	22	-1.17346	1
Austria	Mercurialis perennis s.str.	Mercurialis perennis	125768	Mercurialis perennis	L.	Euphorbiaceae	1509	940	0.219325	2
Austria	Meum athamanticum	Meum athamanticum	2365193	Meum athamanticum	Jacq.	Apiaceae	121	66	-0.642933	4
Austria	Saxifraga hieraciifolia	Saxifraga hieraciifolia	2507016	Micranthes hieraciifolia	(Waldst. & Kit. ex Willd.) Haw.	Saxifragaceae	9	4	-0.844169	0
Austria	Saxifraga stellaris	Saxifraga stellaris	2506968	Micranthes stellaris	(L.) Galasso, Banfi & Soldano	Saxifragaceae	778	489	0.410792	0
Austria	Milium effusum	Milium effusum	424434	Milium effusum	L.	Poaceae	905	547	0.28237	1
Austria	Minuartia rubra	Minuartia rubra	2369709	Minuartia mucronata	(L.) Schinz & Thell.	Caryophyllaceae	57	50	0.123025	0
Austria	Minuartia recurva	Minuartia recurva	2369751	Minuartia recurva	(All.) Schinz & Thell.	Caryophyllaceae	57	48	0.0472465	0
Austria	Minuartia setacea	Minuartia setacea	2369669	Minuartia setacea	(Thuill.) Hayek	Caryophyllaceae	22	17	-0.305627	0
Austria	Misopates orontium	Misopates orontium	2506761	Misopates orontium	(L.) Raf.	Plantaginaceae	54	14	-2.08044	76
Austria	Moehringia bavarica	Moehringia bavarica	2369376	Moehringia bavarica	(L.) Gren.	Caryophyllaceae	14	0	-3.86354	0
Austria	Moehringia ciliata	Moehringia ciliata	2369372	Moehringia ciliata	(Scop.) Dalla Torre	Caryophyllaceae	345	228	0.251115	0
Austria	Moehringia diversifolia	Moehringia diversifolia	2369364	Moehringia diversifolia	Dolliner ex W.D.J.Koch	Caryophyllaceae	49	13	-2.00248	0
Austria	Moehringia muscosa	Moehringia muscosa	2369254	Moehringia muscosa	L.	Caryophyllaceae	985	544	-0.0844411	1
Austria	Moehringia trinervia	Moehringia trinervia	2369298	Moehringia trinervia	(L.) Clairv.	Caryophyllaceae	1719	905	-0.899563	3
Austria	Moenchia mantica	Moenchia mantica	2369467	Moenchia mantica	(L.) Bartl.	Caryophyllaceae	31	14	-1.04638	2
Austria	Molinia arundinacea	Molinia arundinacea	424756	Molinia arundinacea	Schrank	Poaceae	527	531	1.96783	0
Austria	Molinia caerulea s.str.	Molinia caerulea	424761	Molinia caerulea	(L.) Moench	Poaceae	780	565	0.968267	17
Austria	Moneses uniflora	Moneses uniflora	2372127	Moneses uniflora	(L.) A.Gray	Ericaceae	778	332	-1.02448	0
Austria	Hypopitys monotropa s.str.	Hypopitys monotropa	2372112	Monotropa hypopitys	L.	Ericaceae	189	99	-0.634824	0
Austria	Montia fontana	Montia fontana	2508965	Montia fontana	L.	Montiaceae	166	88	-0.637509	1
Austria	Thlaspi alliaceum	Thlaspi alliaceum	3228792	Mummenhoffia alliacea	(L.) Esmailbegi & Al-Shehbaz	Brassicaceae	24	40	0.752877	18
Austria	Muscari comosum	Muscari comosum	281521	Muscari comosum	(L.) Mill.	Asparagaceae	243	191	0.579523	26
Austria	Muscari neglectum	Muscari neglectum	281750	Muscari neglectum	Guss. ex Ten.	Asparagaceae	245	194	0.60552	37
Austria	Muscari tenuiflorum	Muscari tenuiflorum	281792	Muscari tenuiflorum	Tausch	Asparagaceae	23	10	-1.05335	0
Austria	Mutellina adonidifolia	Mutellina adonidifolia	2363793	Mutellina purpurea	(Poir.) Reduron, Charpin & Pimenov	Apiaceae	675	412	0.26159	0
Austria	Myagrum perfoliatum	Myagrum perfoliatum	2358951	Myagrum perfoliatum	L.	Brassicaceae	6	9	0.141929	24
Austria	Myosotis alpestris	Myosotis alpestris	2357465	Myosotis alpestris	F.W.Schmidt	Boraginaceae	664	405	0.254109	2
Austria	Myosotis arvensis	Myosotis arvensis	2357149	Myosotis arvensis	(L.) Hill	Boraginaceae	1743	948	-0.773444	72
Austria	Myosotis decumbens	Myosotis decumbens	2357590	Myosotis decumbens	Host	Boraginaceae	181	218	1.55694	0
Austria	Myosotis discolor	Myosotis discolor	2357600	Myosotis discolor	Pers.	Boraginaceae	39	23	-0.645236	71
Austria	Myosotis laxa	Myosotis laxa	2358174	Myosotis laxa	Lehm.	Boraginaceae	14	15	0.0100267	26
Austria	Myosotis nemorosa	Myosotis nemorosa	2358116	Myosotis nemorosa	Besser	Boraginaceae	406	388	1.54787	0
Austria	Myosotis ramosissima	Myosotis ramosissima	2358285	Myosotis ramosissima	Rochel ex Schult.	Boraginaceae	258	199	0.560019	7
Austria	Myosotis scorpioides	Myosotis scorpioides	2358330	Myosotis scorpioides	L.	Boraginaceae	449	524	2.34974	72
Austria	Myosotis sparsiflora	Myosotis sparsiflora	2358246	Myosotis sparsiflora	J.C.Mikan ex Pohl	Boraginaceae	172	144	0.550461	7
Austria	Myosotis stenophylla	Myosotis stenophylla	2358226	Myosotis stenophylla	Knaf	Boraginaceae	5	2	-0.784064	0
Austria	Myosotis stricta	Myosotis stricta	2358247	Myosotis stricta	Link ex Roem. & Schult.	Boraginaceae	205	104	-0.698313	47
Austria	Myosotis sylvatica s.str.	Myosotis sylvatica	2358257	Myosotis sylvatica	Ehrh. ex Hoffm.	Boraginaceae	1101	632	0.0504901	68
Austria	Myricaria germanica	Myricaria germanica	2508623	Myricaria germanica	(L.) Desv.	Tamaricaceae	65	43	-0.371303	0
Austria	Myriophyllum spicatum	Myriophyllum spicatum	2366673	Myriophyllum spicatum	L.	Haloragaceae	150	148	0.887588	65
Austria	Myriophyllum verticillatum	Myriophyllum verticillatum	2366658	Myriophyllum verticillatum	L.	Haloragaceae	101	62	-0.418769	0
Austria	Myrrhis odorata	Myrrhis odorata	2363724	Myrrhis odorata	(L.) Scop.	Apiaceae	65	40	-0.510426	37
Austria	Najas marina	Najas marina	308286	Najas marina	L.	Hydrocharitaceae	10	33	1.04245	6
Austria	Narcissus radiiflorus	Narcissus radiiflorus	309106	Narcissus poeticus subsp. radiiflorus	(Salisb.) Baker	Amaryllidaceae	97	43	-1.13592	4
Austria	Nardus stricta	Nardus stricta	425445	Nardus stricta	L.	Poaceae	1581	910	-0.254168	20
Austria	Nasturtium microphyllum	Nasturtium microphyllum	2380977	Nasturtium microphyllum	(Boenn.) Rchb.	Brassicaceae	12	25	0.67188	53
Austria	Nasturtium officinale s.str.	Nasturtium officinale	2381026	Nasturtium officinale	W.T.Aiton	Brassicaceae	48	68	0.906489	249
Austria	Pachypleurum mutellinoides	Pachypleurum mutellinoides	2379726	Neogaya simplex	(L.) Meisn.	Apiaceae	226	180	0.574475	0
Austria	Neotinea tridentata	Neotinea tridentata	134147	Neotinea tridentata	(Scop.) R.M.Bateman, Pridgeon & M.W.Chase	Orchidaceae	86	62	-0.119494	0
Austria	Neotinea ustulata	Neotinea ustulata	134151	Neotinea ustulata	(L.) R.M.Bateman, Pridgeon & M.W.Chase	Orchidaceae	485	220	-0.829968	0
Austria	Listera cordata	Listera cordata	134197	Neottia cordata	(L.) Rich.	Orchidaceae	305	133	-1.03296	1
Austria	Neottia nidus-avis	Neottia nidus-avis	134261	Neottia nidus-avis	(L.) Rich.	Orchidaceae	1166	664	-0.00474155	0
Austria	Listera ovata	Listera ovata	134271	Neottia ovata	(L.) Hartm.	Orchidaceae	1481	881	0.0097198	1
Austria	Nepeta cataria	Nepeta cataria	134509	Nepeta cataria	L.	Lamiaceae	165	92	-0.511449	101
Austria	Nepeta nuda	Nepeta nuda	134839	Nepeta nuda	L.	Lamiaceae	15	12	-0.302816	2
Austria	Neslia paniculata	Neslia paniculata	2381087	Neslia paniculata	(L.) Desv.	Brassicaceae	543	140	-2.64326	76
Austria	Nigella arvensis	Nigella arvensis	2381639	Nigella arvensis	L.	Ranunculaceae	82	59	-0.13938	5
Austria	Noccaea crantzii	Noccaea crantzii	2381319	Noccaea alpestris	(Jacq.) Kerguélen	Brassicaceae	92	60	-0.312273	0
Austria	Noccaea caerulescens s.str.	Noccaea caerulescens	2381293	Noccaea caerulescens	(J.Presl & C.Presl) F.K.Mey.	Brassicaceae	163	92	-0.484165	7
Austria	Noccaea goesingensis	Noccaea goesingensis	2381143	Noccaea goesingensis	(Halácsy) F.K.Mey.	Brassicaceae	19	8	-1.05659	0
Austria	Noccaea minima	Noccaea minima	2381093	Noccaea minima	(Ard.) F.K.Mey.	Brassicaceae	9	13	0.206126	0
Austria	Noccaea montana	Noccaea montana	2381101	Noccaea montana	(L.) F.K.Mey.	Brassicaceae	24	10	-1.1167	0
Austria	Noccaea praecox	Noccaea praecox	2381116	Noccaea praecox	(Wulfen) F.K.Mey.	Brassicaceae	6	5	-0.305984	0
Austria	Noccaea rotundifolia	Noccaea rotundifolia	2381134	Noccaea rotundifolia	(L.) Moench	Brassicaceae	164	76	-0.978562	0
Austria	Nonea pulla	Nonea pulla	2379973	Nonea pulla	(L.) DC.	Boraginaceae	222	136	-0.162701	8
Austria	Nuphar lutea	Nuphar lutea	2384511	Nuphar lutea	(L.) Sm.	Nymphaeaceae	100	76	0.0505465	4
Austria	Nymphaea alba	Nymphaea alba	2383355	Nymphaea alba	L.	Nymphaeaceae	104	42	-1.33795	32
Austria	Nymphaea candida	Nymphaea candida	2384823	Nymphaea candida	C.Presl	Nymphaeaceae	10	6	-0.594335	1
Austria	Odontites luteus	Odontites luteus	2396902	Odontites luteus	(L.) Clairv.	Orobanchaceae	78	27	-1.63855	2
Austria	Odontites vernus	Odontites vernus	2397090	Odontites vernus	(Bellardi) Dumort.	Orobanchaceae	28	59	1.1835	5
Austria	Odontites vulgaris	Odontites vulgaris	2397081	Odontites vulgaris	Moench	Orobanchaceae	482	497	1.96859	27
Austria	Oenanthe aquatica s.str.	Oenanthe aquatica	2391299	Oenanthe aquatica	(L.) Poir.	Apiaceae	84	49	-0.570109	6
Austria	Oenanthe silaifolia	Oenanthe silaifolia	2390773	Oenanthe silaifolia	M.Bieb.	Apiaceae	6	1	-1.36906	0
Austria	Gnaphalium hoppeanum	Gnaphalium hoppeanum	3092908	Omalotheca hoppeana	(W.D.J.Koch) F.W.Schultz & Sch.Bip.	Asteraceae	214	161	0.385376	0
Austria	Gnaphalium norvegicum	Gnaphalium norvegicum	3092892	Omalotheca norvegica	(Gunnerus) F.W.Schultz & Sch.Bip.	Asteraceae	380	206	-0.323965	0
Austria	Gnaphalium supinum	Gnaphalium supinum	3093343	Omalotheca supina	(L.) DC.	Asteraceae	577	376	0.440865	0
Austria	Gnaphalium sylvaticum	Gnaphalium sylvaticum	3093361	Omalotheca sylvatica	(L.) F.W.Schultz & Sch.Bip.	Asteraceae	1541	815	-0.624253	9
Austria	Onobrychis arenaria	Onobrychis arenaria	2389232	Onobrychis arenaria	(Kit.) DC.	Fabaceae	94	68	-0.08131	3
Austria	Onobrychis montana	Onobrychis montana	2388846	Onobrychis montana	DC.	Fabaceae	24	4	-2.28331	0
Austria	Onobrychis viciifolia s.str.	Onobrychis viciifolia	2389633	Onobrychis viciifolia	Scop.	Fabaceae	270	196	0.408647	86
Austria	Matteuccia struthiopteris	Matteuccia struthiopteris	3176257	Onoclea struthiopteris	(L.) Roth	Aspleniaceae	420	379	1.37993	11
Austria	Ononis arvensis	Ononis arvensis	2389531	Ononis arvensis	L.	Fabaceae	17	15	-0.175967	7
Austria	Ononis pusilla	Ononis pusilla	2389492	Ononis pusilla	L.	Fabaceae	25	25	0.0653593	0
Austria	Ononis rotundifolia	Ononis rotundifolia	2389525	Ononis rotundifolia	L.	Fabaceae	23	8	-1.34013	0
Austria	Ononis spinosa s.str.	Ononis spinosa	2389429	Ononis spinosa	L.	Fabaceae	636	473	0.968219	7
Austria	Ononis repens	Ononis repens	2912782	Ononis spinosa subsp. procurrens	(Wallr.) Briq.	Fabaceae	97	90	0.478495	7
Austria	Onopordum acanthium	Onopordum acanthium	3043390	Onopordum acanthium	L.	Asteraceae	267	260	1.27066	104
Austria	Onosma arenaria	Onosma arenaria	2392857	Onosma arenaria	Waldst. & Kit.	Boraginaceae	7	6	-0.280646	0
Austria	Onosma visianii	Onosma visianii	2393364	Onosma visianii	Clementi	Boraginaceae	10	5	-0.760413	0
Austria	Ophioglossum vulgatum s.str.	Ophioglossum vulgatum	3142394	Ophioglossum vulgatum	L.	Ophioglossaceae	65	47	-0.199803	0
Austria	Ophrys apifera	Ophrys apifera	140745	Ophrys apifera	Huds.	Orchidaceae	13	21	0.434813	0
Austria	Ophrys holoserica s.str.	Ophrys holoserica	141232	Ophrys holosericea	(Burm.f.) Greuter	Orchidaceae	32	24	-0.294045	0
Austria	Ophrys insectifera	Ophrys insectifera	141277	Ophrys insectifera	L.	Orchidaceae	358	155	-1.02604	1
Austria	Ophrys sphegodes s.str.	Ophrys sphegodes	141753	Ophrys sphegodes	Mill.	Orchidaceae	24	20	-0.19272	0
Austria	Orchis mascula	Orchis mascula	142857	Orchis mascula	(L.) L.	Orchidaceae	474	277	-0.00774008	1
Austria	Orchis militaris	Orchis militaris	142900	Orchis militaris	L.	Orchidaceae	309	157	-0.582835	0
Austria	Orchis pallens	Orchis pallens	143001	Orchis pallens	L.	Orchidaceae	93	67	-0.094038	0
Austria	Orchis purpurea	Orchis purpurea	143136	Orchis purpurea	Huds.	Orchidaceae	43	34	-0.148587	1
Austria	Oreochloa disticha	Oreochloa disticha	426500	Oreochloa disticha	(Wulfen) Link	Poaceae	435	310	0.610529	0
Austria	Juncus monanthos	Juncus monanthos	491905	Oreojuncus monanthos	(Jacq.) Záv.Drábk. & Kirschner	Juncaceae	239	187	0.556813	0
Austria	Juncus trifidus s.str.	Juncus trifidus	491904	Oreojuncus trifidus	(L.) Záv.Drábk. & Kirschner	Juncaceae	475	352	0.791109	0
Austria	Papaver alpinum	Papaver alpinum	3294133	Oreomecon alpina	(L.) Banfi, Bartolucci, J.-M.Tison & Galasso	Papaveraceae	112	75	-0.192272	1
Austria	Origanum vulgare s.str.	Origanum vulgare	143954	Origanum vulgare	L.	Lamiaceae	1547	1071	0.757154	50
Austria	Orlaya grandiflora	Orlaya grandiflora	2390188	Orlaya grandiflora	(L.) Hoffm.	Apiaceae	14	7	-0.810939	1
Austria	Honorius boucheanus	Honorius boucheanus	283145	Ornithogalum boucheanum	(Kunth) Asch.	Asparagaceae	12	13	-0.00891561	6
Austria	Ornithogalum pannonicum	Ornithogalum pannonicum	282962	Ornithogalum comosum	L.	Asparagaceae	19	17	-0.141357	0
Austria	Loncomelos pyrenaicus s.lat.	Loncomelos pyrenaicus	283468	Ornithogalum pyrenaicum	L.	Asparagaceae	45	53	0.546463	3
Austria	Orobanche alba	Orobanche alba	2397009	Orobanche alba	Stephan ex Willd.	Orobanchaceae	258	177	0.221502	0
Austria	Orobanche alsatica s.str.	Orobanche alsatica	2397012	Orobanche alsatica	Kirschl.	Orobanchaceae	5	5	-0.18154	0
Austria	Phelipanche arenaria	Phelipanche arenaria	2396694	Orobanche arenaria	Borkh.	Orobanchaceae	18	11	-0.60712	0
Austria	Orobanche caryophyllacea	Orobanche caryophyllacea	2396832	Orobanche caryophyllacea	Sm.	Orobanchaceae	131	66	-0.813221	1
Austria	Orobanche flava	Orobanche flava	2395700	Orobanche flava	Mart. ex F.W.Schultz	Orobanchaceae	189	106	-0.45597	1
Austria	Orobanche gracilis	Orobanche gracilis	2395655	Orobanche gracilis	Sm.	Orobanchaceae	685	386	-0.025873	1
Austria	Orobanche lucorum	Orobanche lucorum	2395766	Orobanche lucorum	A.Braun ex F.W.Schultz	Orobanchaceae	16	9	-0.69711	4
Austria	Orobanche lutea	Orobanche lutea	2395760	Orobanche lutea	Baumg.	Orobanchaceae	173	99	-0.431169	0
Austria	Orobanche minor	Orobanche minor	2395479	Orobanche minor	Sm.	Orobanchaceae	137	55	-1.34705	72
Austria	Phelipanche purpurea s.str.	Phelipanche purpurea	2395436	Orobanche purpurea	Jacq.	Orobanchaceae	8	29	0.99808	7
Austria	Orobanche reticulata	Orobanche reticulata	2395592	Orobanche reticulata	Wallr.	Orobanchaceae	143	149	0.992192	0
Austria	Orobanche salviae	Orobanche salviae	2395623	Orobanche salviae	F.W.Schultz ex W.D.J.Koch	Orobanchaceae	82	75	0.362044	0
Austria	Orobanche teucrii	Orobanche teucrii	2395549	Orobanche teucrii	Holandre	Orobanchaceae	128	70	-0.624278	0
Austria	Orthilia secunda	Orthilia secunda	2387708	Orthilia secunda	(L.) House	Ericaceae	715	383	-0.202743	3
Austria	Ostrya carpinifolia	Ostrya carpinifolia	144615	Ostrya carpinifolia	Scop.	Betulaceae	67	40	-0.563763	0
Austria	Oxalis acetosella	Oxalis acetosella	2394737	Oxalis acetosella	L.	Oxalidaceae	2203	1311	-1.57492	1
Austria	Chenopodium chenopodioides	Chenopodium chenopodioides	2914528	Oxybasis chenopodioides	(L.) S.Fuentes, Uotila & Borsch	Amaranthaceae	13	9	-0.464798	10
Austria	Chenopodium glaucum	Chenopodium glaucum	2914527	Oxybasis glauca	(L.) S.Fuentes, Uotila & Borsch	Amaranthaceae	310	386	2.17356	90
Austria	Chenopodium rubrum s.str.	Chenopodium rubrum	2914542	Oxybasis rubra	(L.) S.Fuentes, Uotila & Borsch	Amaranthaceae	37	67	1.148	12
Austria	Chenopodium urbicum s.str.	Chenopodium urbicum	2914518	Oxybasis urbica	(L.) S.Fuentes, Uotila & Borsch	Amaranthaceae	44	20	-1.07203	39
Austria	Oxyria digyna	Oxyria digyna	2396529	Oxyria digyna	(L.) Hill	Polygonaceae	294	218	0.518195	0
Austria	Oxytropis campestris	Oxytropis campestris	2398282	Oxytropis campestris	(L.) DC.	Fabaceae	181	143	0.426867	0
Austria	Oxytropis halleri s.str.	Oxytropis halleri	2398043	Oxytropis halleri	Bunge ex W.D.J.Koch	Fabaceae	6	12	0.367154	0
Austria	Oxytropis lapponica	Oxytropis lapponica	2398627	Oxytropis lapponica	(Wahlenb.) J.Gay	Fabaceae	16	16	-0.0404345	0
Austria	Oxytropis montana s.str.	Oxytropis montana	2398443	Oxytropis montana	(L.) DC.	Fabaceae	188	102	-0.544373	0
Austria	Oxytropis neglecta	Oxytropis neglecta	2398469	Oxytropis neglecta	J.Gay ex Ten.	Fabaceae	11	14	0.135479	0
Austria	Oxytropis pilosa	Oxytropis pilosa	2398394	Oxytropis pilosa	(L.) DC.	Fabaceae	34	18	-0.816422	1
Austria	Oxytropis triflora	Oxytropis triflora	2397351	Oxytropis triflora	Hoppe	Fabaceae	42	34	-0.115295	0
Austria	Paederota bonarota	Paederota bonarota	2542260	Paederota bonarota	(L.) L.	Plantaginaceae	24	16	-0.492899	0
Austria	Paederota lutea	Paederota lutea	2542248	Paederota lutea	Scop.	Plantaginaceae	32	28	-0.0618156	0
Austria	Papaver dubium	Papaver dubium	2560793	Papaver dubium	L.	Papaveraceae	178	101	-0.444202	81
Austria	Papaver rhoeas	Papaver rhoeas	2561554	Papaver rhoeas	L.	Papaveraceae	1235	651	-0.373513	151
Austria	Paradisea liliastrum	Paradisea liliastrum	283940	Paradisea liliastrum	(L.) Bertol.	Asparagaceae	7	1	-1.55262	0
Austria	Parietaria officinalis	Parietaria officinalis	2546423	Parietaria officinalis	L.	Urticaceae	124	108	0.465412	19
Austria	Paris quadrifolia	Paris quadrifolia	283886	Paris quadrifolia	L.	Melanthiaceae	1719	970	-0.541579	0
Austria	Parnassia palustris	Parnassia palustris	2559858	Parnassia palustris	L.	Celastraceae	1459	779	-0.490689	0
Austria	Pastinaca sativa	Pastinaca sativa	2403590	Pastinaca sativa	L.	Apiaceae	1548	915	-0.0841978	119
Austria	Festuca paniculata	Festuca paniculata	463990	Patzkea paniculata	(L.) G.H.Loos	Poaceae	56	65	0.635675	0
Austria	Pedicularis aspleniifolia	Pedicularis aspleniifolia	2542323	Pedicularis asplenifolia	Flörke ex Willd.	Orobanchaceae	124	112	0.552056	0
Austria	Pedicularis elongata s.str.	Pedicularis elongata	2542126	Pedicularis elongata	A.Kern.	Orobanchaceae	25	18	-0.385558	0
Austria	Pedicularis foliosa	Pedicularis foliosa	2542091	Pedicularis foliosa	L.	Orobanchaceae	238	115	-0.79399	0
Austria	Pedicularis kerneri	Pedicularis kerneri	2543540	Pedicularis kerneri	Dalla Torre	Orobanchaceae	38	29	-0.235072	0
Austria	Pedicularis oederi	Pedicularis oederi	2542509	Pedicularis oederi	Vahl	Orobanchaceae	22	12	-0.755926	0
Austria	Pedicularis palustris	Pedicularis palustris	2542534	Pedicularis palustris	L.	Orobanchaceae	374	169	-0.888473	0
Austria	Pedicularis portenschlagii	Pedicularis portenschlagii	2542686	Pedicularis portenschlagii	Saut. ex Rchb.	Orobanchaceae	43	30	-0.358244	0
Austria	Pedicularis recutita	Pedicularis recutita	2542623	Pedicularis recutita	L.	Orobanchaceae	398	227	-0.149103	0
Austria	Pedicularis rosea	Pedicularis rosea	2550278	Pedicularis rosea	Wulfen	Orobanchaceae	50	32	-0.481458	0
Austria	Pedicularis rostratocapitata	Pedicularis rostratocapitata	2550286	Pedicularis rostratocapitata	Crantz	Orobanchaceae	403	293	0.634211	0
Austria	Pedicularis rostratospicata	Pedicularis rostratospicata	2550265	Pedicularis rostratospicata	Crantz	Orobanchaceae	137	97	0.0153406	0
Austria	Pedicularis sylvatica	Pedicularis sylvatica	2550419	Pedicularis sylvatica	L.	Orobanchaceae	73	45	-0.485124	2
Austria	Pedicularis tuberosa	Pedicularis tuberosa	2550352	Pedicularis tuberosa	L.	Orobanchaceae	179	113	-0.165893	0
Austria	Pedicularis verticillata	Pedicularis verticillata	2550375	Pedicularis verticillata	L.	Orobanchaceae	214	128	-0.241996	0
Austria	Peltaria alliacea	Peltaria alliacea	2411972	Peltaria alliacea	Jacq.	Brassicaceae	51	40	-0.117115	2
Austria	Inula britannica	Inula britannica	3217682	Pentanema britannica	(L.) D.Gut.Larr., Santos-Vicente, Anderb., E.Rico & M.M.Mart.Ort.	Asteraceae	228	199	0.838265	12
Austria	Inula ensifolia	Inula ensifolia	3217685	Pentanema ensifolium	(L.) D.Gut.Larr., Santos-Vicente, Anderb., E.Rico & M.M.Mart.Ort.	Asteraceae	90	87	0.527935	1
Austria	Inula germanica	Inula germanica	3217686	Pentanema germanicum	(L.) D.Gut.Larr., Santos-Vicente, Anderb., E.Rico & M.M.Mart.Ort.	Asteraceae	11	11	-0.10408	0
Austria	Inula hirta	Inula hirta	3217689	Pentanema hirtum	(L.) D.Gut.Larr., Santos-Vicente, Anderb., E.Rico & M.M.Mart.Ort.	Asteraceae	113	63	-0.607598	0
Austria	Inula oculus-christi	Inula oculus-christi	3217694	Pentanema oculus-christi	(L.) D.Gut.Larr., Santos-Vicente, Anderb., E.Rico & M.M.Mart.Ort.	Asteraceae	59	40	-0.34627	3
Austria	Inula salicina	Inula salicina	3217697	Pentanema salicinum	(L.) D.Gut.Larr., Santos-Vicente, Anderb., E.Rico & M.M.Mart.Ort.	Asteraceae	334	282	0.995934	0
Austria	Inula conyzae	Inula conyzae	3238003	Pentanema squarrosum	(L.) D.Gut.Larr., Santos-Vicente, Anderb., E.Rico & M.M.Mart.Ort.	Asteraceae	642	438	0.652312	1
Austria	Persicaria amphibia	Persicaria amphibia	2571959	Persicaria amphibia	(L.) Delarbre	Polygonaceae	407	360	1.28845	9
Austria	Persicaria hydropiper	Persicaria hydropiper	2572559	Persicaria hydropiper	(L.) Delarbre	Polygonaceae	988	607	0.352298	75
Austria	Persicaria lapathifolia	Persicaria lapathifolia	2572508	Persicaria lapathifolia	(L.) Delarbre	Polygonaceae	1541	946	0.11632	95
Austria	Persicaria maculosa	Persicaria maculosa	2572628	Persicaria maculosa	Gray	Polygonaceae	1135	507	-1.00017	169
Austria	Persicaria minor	Persicaria minor	2572670	Persicaria minor	(Huds.) Opiz	Polygonaceae	463	492	2.03936	17
Austria	Persicaria mitis	Persicaria mitis	2572466	Persicaria mitis	(Schrank) Assenov	Polygonaceae	773	497	0.496554	2
Austria	Petasites albus	Petasites albus	3076649	Petasites albus	(L.) Gaertn.	Asteraceae	1753	1069	-0.172689	10
Austria	Petasites hybridus	Petasites hybridus	2912815	Petasites hybridus	(L.) G.Gaertn., B.Mey. & Scherb.	Asteraceae	1456	950	0.495833	22
Austria	Petasites paradoxus	Petasites paradoxus	3076713	Petasites paradoxus	(Retz.) Baumg.	Asteraceae	683	416	0.257242	0
Austria	Petrocallis pyrenaica	Petrocallis pyrenaica	2411700	Petrocallis pyrenaica	(L.) W.T.Aiton	Brassicaceae	53	27	-0.880654	0
Austria	Petrorhagia prolifera s.str.	Petrorhagia prolifera	2409389	Petrorhagia prolifera	(L.) P.W.Ball & Heywood	Caryophyllaceae	54	96	1.40579	30
Austria	Petrorhagia saxifraga	Petrorhagia saxifraga	2409382	Petrorhagia saxifraga	(L.) Link	Caryophyllaceae	451	296	0.355879	29
Austria	Sedum rupestre s.str.	Sedum rupestre	2411224	Petrosedum rupestre	(L.) P.V.Heath	Crassulaceae	10	35	1.10074	10
Austria	Peucedanum alsaticum	Peucedanum alsaticum	2407068	Peucedanum alsaticum	L.	Apiaceae	139	139	0.870173	0
Austria	Cervaria rivini	Cervaria rivini	2403403	Peucedanum cervaria	(L.) Lapeyr.	Apiaceae	417	253	0.0655437	0
Austria	Peucedanum officinale	Peucedanum officinale	2403662	Peucedanum officinale	L.	Apiaceae	5	4	-0.334958	1
Austria	Peucedanum oreoselinum	Peucedanum oreoselinum	2403694	Peucedanum oreoselinum	(L.) Moench	Apiaceae	595	342	0.00995414	0
Austria	Peucedanum ostruthium	Peucedanum ostruthium	2403688	Peucedanum ostruthium	(L.) W.D.J.Koch	Apiaceae	779	483	0.358665	16
Austria	Peucedanum palustre	Peucedanum palustre	2403630	Peucedanum palustre	(L.) Moench	Apiaceae	210	131	-0.135186	2
Austria	Peucedanum verticillare	Peucedanum verticillare	2402770	Peucedanum verticillare	(L.) W.D.J.Koch ex DC.	Apiaceae	126	55	-1.15492	13
Austria	Phalaris arundinacea	Phalaris arundinacea	433393	Phalaris arundinacea	L.	Poaceae	1382	952	0.811461	53
Austria	Phegopteris connectilis	Phegopteris connectilis	3148049	Phegopteris connectilis	(Michx.) Watt	Aspleniaceae	1307	869	0.658458	0
Austria	Phleum rhaeticum	Phleum rhaeticum	433718	Phleum alpinum	L.	Poaceae	631	472	0.985501	7
Austria	Phleum hirsutum	Phleum hirsutum	433801	Phleum hirsutum	Honck.	Poaceae	338	225	0.263622	0
Austria	Phleum phleoides	Phleum phleoides	433840	Phleum phleoides	(L.) H.Karst.	Poaceae	365	207	-0.19794	6
Austria	Phleum pratense s.str.	Phleum pratense	433846	Phleum pratense	L.	Poaceae	1496	1219	1.73156	146
Austria	Phlomis tuberosa	Phlomis tuberosa	152625	Phlomoides tuberosa	(L.) Moench	Lamiaceae	21	19	-0.109005	8
Austria	Phragmites australis	Phragmites australis	433921	Phragmites australis	(Cav.) Trin. ex Steud.	Poaceae	1363	848	0.311048	105
Austria	Phyteuma betonicifolium	Phyteuma betonicifolium	355304	Phyteuma betonicifolium	Vill.	Campanulaceae	340	183	-0.381932	0
Austria	Phyteuma confusum	Phyteuma confusum	355393	Phyteuma confusum	A.Kern.	Campanulaceae	98	51	-0.787104	0
Austria	Phyteuma globulariifolium	Phyteuma globulariifolium	355411	Phyteuma globulariifolium	Sternb. & Hoppe	Campanulaceae	182	168	0.84343	0
Austria	Phyteuma hemisphaericum s.str.	Phyteuma hemisphaericum	355405	Phyteuma hemisphaericum	L.	Campanulaceae	429	329	0.846576	0
Austria	Phyteuma nigrum	Phyteuma nigrum	355285	Phyteuma nigrum	F.W.Schmidt	Campanulaceae	62	50	-0.00510643	6
Austria	Phyteuma orbiculare s.str.	Phyteuma orbiculare	355252	Phyteuma orbiculare	L.	Campanulaceae	947	586	0.380864	1
Austria	Phyteuma ovatum	Phyteuma ovatum	355258	Phyteuma ovatum	Honck.	Campanulaceae	227	82	-1.59295	0
Austria	Phyteuma persicifolium	Phyteuma persicifolium	355262	Phyteuma persicifolium	Hoppe	Campanulaceae	353	276	0.789416	0
Austria	Phyteuma sieberi	Phyteuma sieberi	355269	Phyteuma sieberi	Spreng.	Campanulaceae	33	37	0.326067	0
Austria	Phyteuma spicatum	Phyteuma spicatum	354623	Phyteuma spicatum	L.	Campanulaceae	1345	755	-0.163412	4
Austria	Picea abies	Picea abies	380406	Picea abies	(L.) H.Karst.	Pinaceae	1962	1333	0.115346	46
Austria	Picris hieracioides s.str.	Picris hieracioides	3072286	Picris hieracioides	L.	Asteraceae	576	395	0.621539	31
Austria	Picris crepoides	Picris crepoides	3072335	Picris hieracioides subsp. umbellata	(Schrank) Ces.	Asteraceae	11	6	-0.692767	1
Austria	Hieracium sphaerocephalum	Hieracium sphaerocephalum	3070743	Pilosella acutifolia subsp. acutifolia		Asteraceae	99	85	0.316833	0
Austria	Hieracium aurantiacum	Hieracium aurantiacum	3070974	Pilosella aurantiaca	(L.) F.W.Schultz & Sch.Bip.	Asteraceae	361	226	0.103994	77
Austria	Hieracium basifurcum	Hieracium basifurcum	3071105	Pilosella basifurca	(Peter) Soják	Asteraceae	6	5	-0.305984	0
Austria	Hieracium bauhini	Hieracium bauhini	3073363	Pilosella bauhini	(Schult.) Arv.-Touv.	Asteraceae	702	366	-0.302843	6
Austria	Hieracium brachiatum	Hieracium brachiatum	3071196	Pilosella brachiata	(Bertero ex DC.) F.W.Schultz & Sch.Bip.	Asteraceae	25	42	0.786343	0
Austria	Hieracium brachycomum	Hieracium brachycomum	3071166	Pilosella brachycoma	(Nägeli & Peter) H.P.Fuchs	Asteraceae	7	5	-0.425701	0
Austria	Hieracium caespitosum	Hieracium caespitosum	3071284	Pilosella caespitosa	(Dumort.) P.D.Sell & C.West	Asteraceae	55	42	-0.144111	54
Austria	Hieracium niphostribes	Hieracium niphostribes	3071404	Pilosella corymbuloides	(Arv.-Touv.) S.Bräut. & Greuter	Asteraceae	9	2	-1.40507	0
Austria	Hieracium cymosum	Hieracium cymosum	3071419	Pilosella cymosa	(L.) F.W.Schultz & Sch.Bip.	Asteraceae	55	25	-1.08539	1
Austria	Hieracium densiflorum	Hieracium densiflorum	3071568	Pilosella densiflora	(Tausch) Soják	Asteraceae	6	34	1.20381	0
Austria	Hieracium echioides	Hieracium echioides	3071611	Pilosella echioides	(Lumn.) F.W.Schultz & Sch.Bip.	Asteraceae	39	36	0.0790448	0
Austria	Hieracium floribundum	Hieracium floribundum	3071793	Pilosella floribunda	(Wimm. & Grab.) Fr.	Asteraceae	23	17	-0.358946	40
Austria	Hieracium fuscum	Hieracium fuscum	3071830	Pilosella fusca	(Vill.) Arv.-Touv.	Asteraceae	12	6	-0.78849	0
Austria	Hieracium angustifolium	Hieracium angustifolium	3071849	Pilosella glacialis	(Reyn. ex Lachen.) F.W.Schultz & Sch.Bip.	Asteraceae	117	99	0.366669	0
Austria	Hieracium glomeratum	Hieracium glomeratum	3071908	Pilosella glomerata	(Froel.) Fr.	Asteraceae	11	38	1.14923	4
Austria	Hieracium hoppeanum s.str.	Hieracium hoppeanum	3071954	Pilosella hoppeana	(Schult.) F.W.Schultz & Sch.Bip.	Asteraceae	179	50	-2.25066	1
Austria	Hieracium hypeuryum	Hieracium hypeuryum	3072027	Pilosella hypeurya	(Peter) Soják	Asteraceae	6	6	-0.169147	0
Austria	Hieracium lactucella	Hieracium lactucella	3072165	Pilosella lactucella subsp. lactucella		Asteraceae	943	459	-0.574008	0
Austria	Hieracium leptophyton	Hieracium leptophyton	3072199	Pilosella leptophyton	(Nägeli & Peter) S.Bräut. & Greuter	Asteraceae	8	16	0.463972	0
Austria	Hieracium leucopsilon	Hieracium leucopsilon	3072260	Pilosella leucopsilon	(Arv.-Touv.) Gottschl.	Asteraceae	8	12	0.209547	0
Austria	Hieracium nothum	Hieracium nothum	3072972	Pilosella notha	(Huter) S.Bräut. & Greuter	Asteraceae	6	7	-0.0518854	0
Austria	Hieracium pilosella agg.	Hieracium pilosella agg.	2927417	Pilosella officinarum	Vaill.	Asteraceae	2116	1250	-1.25064	40
Austria	Hieracium permutatum	Hieracium permutatum	3073302	Pilosella permutata	(Nägeli & Peter) Soják	Asteraceae	7	2	-1.10975	0
Austria	Hieracium piloselloides s.lat.	Hieracium piloselloides	3073333	Pilosella piloselloides	(Vill.) Soják	Asteraceae	476	441	1.57109	42
Austria	Hieracium schultesii	Hieracium schultesii	3073726	Pilosella schultesii	(F.W.Schultz) F.W.Schultz & Sch.Bip. ex H.P.Fuchs	Asteraceae	32	33	0.186833	0
Austria	Hieracium substoloniflorum	Hieracium substoloniflorum	3073883	Pilosella substoloniflora	(Peter) Soják	Asteraceae	15	31	0.773728	0
Austria	Hieracium viridifolium	Hieracium viridifolium	3074043	Pilosella × viridifolia	(Peter) Holub	Asteraceae	11	4	-1.0717	0
Austria	Pimpinella major	Pimpinella major	2403195	Pimpinella major	(L.) Huds.	Apiaceae	2186	1302	-1.48905	10
Austria	Pimpinella saxifraga s.lat.	Pimpinella saxifraga	2402811	Pimpinella saxifraga	L.	Apiaceae	1813	1032	-0.656664	29
Austria	Pimpinella alpina	Pimpinella alpina	3257974	Pimpinella saxifraga subsp. saxifraga		Apiaceae	16	14	-0.194296	0
Austria	Pinguicula alpina	Pinguicula alpina	517770	Pinguicula alpina	L.	Lentibulariaceae	740	457	0.330813	0
Austria	Pinguicula leptoceras	Pinguicula leptoceras	517903	Pinguicula leptoceras	Rchb.	Lentibulariaceae	66	20	-1.86239	0
Austria	Pinguicula vulgaris	Pinguicula vulgaris	518006	Pinguicula vulgaris	L.	Lentibulariaceae	940	521	-0.0643101	0
Austria	Pinus cembra	Pinus cembra	380472	Pinus cembra	L.	Pinaceae	439	293	0.398563	6
Austria	Pinus mugo s.str.	Pinus mugo	380254	Pinus mugo	Turra	Pinaceae	811	486	0.235433	16
Austria	Pinus nigra	Pinus nigra	380171	Pinus nigra	J.F.Arnold	Pinaceae	61	55	0.201278	46
Austria	Pinus sylvestris	Pinus sylvestris	380126	Pinus sylvestris	L.	Pinaceae	1717	844	-1.23729	42
Austria	Pinus uncinata	Pinus uncinata	380047	Pinus uncinata	Ramond ex DC.	Pinaceae	49	9	-2.6213	3
Austria	Pinus x rotundata	Pinus x rotundata	469713	Pinus uncinata subsp. uncinata		Pinaceae	36	10	-1.80764	1
Austria	Plantago alpina	Plantago alpina	2571391	Plantago alpina	L.	Plantaginaceae	118	30	-2.38643	13
Austria	Plantago altissima	Plantago altissima	2571394	Plantago altissima	L.	Plantaginaceae	9	8	-0.236597	2
Austria	Plantago atrata s.str.	Plantago atrata	2571325	Plantago atrata	Hoppe	Plantaginaceae	170	77	-1.03049	0
Austria	Plantago arenaria	Plantago arenaria	2557206	Plantago indica	L.	Plantaginaceae	14	20	0.327051	68
Austria	Plantago lanceolata	Plantago lanceolata	2569834	Plantago lanceolata	L.	Plantaginaceae	2374	1466	-2.44223	261
Austria	Plantago major	Plantago major	2569743	Plantago major	L.	Plantaginaceae	2453	1525	-3.26875	271
Austria	Plantago maritima s.str.	Plantago maritima	2569772	Plantago maritima	L.	Plantaginaceae	44	40	0.0937756	2
Austria	Plantago media s.str.	Plantago media	2569797	Plantago media	L.	Plantaginaceae	1598	1092	0.647313	24
Austria	Plantago strictissima	Plantago strictissima	2570760	Plantago strictissima	L.	Plantaginaceae	31	9	-1.68497	1
Austria	Plantago stepposa	Plantago stepposa	2605226	Plantago urvillei	Opiz	Plantaginaceae	6	0	-2.26719	2
Austria	Platanthera bifolia	Platanthera bifolia	157039	Platanthera bifolia	(L.) Rich.	Orchidaceae	1337	740	-0.222484	0
Austria	Platanthera chlorantha	Platanthera chlorantha	157076	Platanthera chlorantha	(Custer) Rchb.	Orchidaceae	369	192	-0.459796	0
Austria	Pleurospermum austriacum	Pleurospermum austriacum	2405067	Pleurospermum austriacum	(L.) Hoffm.	Apiaceae	229	120	-0.580923	1
Austria	Poa alpina	Poa alpina	435085	Poa alpina	L.	Poaceae	1001	654	0.612321	4
Austria	Poa angustifolia	Poa angustifolia	435167	Poa angustifolia	L.	Poaceae	782	499	0.470508	10
Austria	Poa annua s.str.	Poa annua	435194	Poa annua	L.	Poaceae	1998	1347	-0.0188173	260
Austria	Poa badensis s.str.	Poa badensis	435337	Poa badensis	Haenke ex Willd.	Poaceae	49	31	-0.504666	0
Austria	Poa bulbosa s.str.	Poa bulbosa	435458	Poa bulbosa	L.	Poaceae	153	105	-0.0155764	80
Austria	Poa cenisia	Poa cenisia	435540	Poa cenisia	All.	Poaceae	83	37	-1.12859	0
Austria	Poa chaixii	Poa chaixii	435556	Poa chaixii	Vill.	Poaceae	62	31	-0.910267	18
Austria	Poa compressa	Poa compressa	435622	Poa compressa	L.	Poaceae	958	741	1.3371	112
Austria	Poa glauca	Poa glauca	435996	Poa glauca	Vahl	Poaceae	6	6	-0.169147	4
Austria	Poa humilis	Poa humilis	436146	Poa humilis	Ehrh. ex Hoffm.	Poaceae	5	8	0.151518	12
Austria	Poa hybrida	Poa hybrida	436153	Poa hybrida	Gaudin	Poaceae	210	124	-0.283758	0
Austria	Poa laxa	Poa laxa	436330	Poa laxa	Haenke	Poaceae	244	231	1.11919	0
Austria	Poa minor	Poa minor	436537	Poa minor	Gaudin	Poaceae	246	196	0.625701	0
Austria	Poa molinerii	Poa molinerii	436552	Poa molinerii	Balb.	Poaceae	55	56	0.383828	1
Austria	Poa nemoralis s.str.	Poa nemoralis	436600	Poa nemoralis	L.	Poaceae	2046	1231	-0.895807	68
Austria	Poa palustris	Poa palustris	436739	Poa palustris	L.	Poaceae	398	400	1.70226	14
Austria	Poa pratensis s.str.	Poa pratensis	436906	Poa pratensis	L.	Poaceae	1506	1109	1.12759	179
Austria	Poa remota	Poa remota	437092	Poa remota	Forselles	Poaceae	56	42	-0.172149	1
Austria	Poa stiriaca	Poa stiriaca	437357	Poa stiriaca	Fritsch & Hayek	Poaceae	174	113	-0.103537	0
Austria	Poa supina	Poa supina	437424	Poa supina	Schrad.	Poaceae	826	544	0.609381	11
Austria	Poa trivialis	Poa trivialis	437547	Poa trivialis	L.	Poaceae	1893	1006	-1.2008	107
Austria	Polemonium caeruleum	Polemonium caeruleum	2566071	Polemonium caeruleum	L.	Polemoniaceae	20	24	0.239094	25
Austria	Polycnemum majus	Polycnemum majus	2409136	Polycnemum majus	A.Braun ex Bogenh.	Amaranthaceae	13	22	0.485029	9
Austria	Polygala alpestris	Polygala alpestris	2565853	Polygala alpestris	Rchb.	Polygalaceae	464	214	-0.783817	0
Austria	Polygala amara s.str.	Polygala amara	2565892	Polygala amara	L.	Polygalaceae	334	223	0.266997	0
Austria	Polygala amarella	Polygala amarella	2565894	Polygala amarella	Crantz	Polygalaceae	900	489	-0.139446	0
Austria	Polygala comosa	Polygala comosa	2566266	Polygala comosa	Schkuhr	Polygalaceae	738	313	-1.03937	1
Austria	Polygala major	Polygala major	2572719	Polygala major	Jacq.	Polygalaceae	80	58	-0.131654	0
Austria	Polygala serpyllifolia	Polygala serpyllifolia	2573287	Polygala serpyllifolia	Hosé	Polygalaceae	10	4	-0.959834	2
Austria	Polygala vulgaris	Polygala vulgaris	2572044	Polygala vulgaris	L.	Polygalaceae	1476	670	-1.24731	8
Austria	Polygala chamaebuxus	Polygala chamaebuxus	2571879	Polygaloides chamaebuxus	(L.) O.Schwarz	Polygalaceae	993	586	0.185144	0
Austria	Polygonatum latifolium	Polygonatum latifolium	283990	Polygonatum latifolium	(Jacq.) Desf.	Asparagaceae	101	89	0.384678	3
Austria	Polygonatum multiflorum	Polygonatum multiflorum	284010	Polygonatum multiflorum	(L.) All.	Asparagaceae	1348	869	0.491642	6
Austria	Polygonatum odoratum	Polygonatum odoratum	284008	Polygonatum odoratum	(Mill.) Druce	Asparagaceae	1008	516	-0.39463	0
Austria	Polygonatum verticillatum	Polygonatum verticillatum	284150	Polygonatum verticillatum	(L.) All.	Asparagaceae	1173	717	0.304905	1
Austria	Polygonum arenastrum	Polygonum arenastrum	2572402	Polygonum arenastrum	Boreau	Polygonaceae	195	105	-0.553797	57
Austria	Polygonum aviculare s.str.	Polygonum aviculare	2574669	Polygonum aviculare	L.	Polygonaceae	639	413	0.452168	254
Austria	Polygonum bellardii	Polygonum bellardii	2574627	Polygonum bellardii	All.	Polygonaceae	6	1	-1.36906	27
Austria	Polypodium interjectum	Polypodium interjectum	3154793	Polypodium interjectum	Shivas	Polypodiaceae	18	17	-0.0851148	0
Austria	Polypodium vulgare s.str.	Polypodium vulgare	2932574	Polypodium vulgare	L.	Polypodiaceae	1032	893	1.90179	0
Austria	Polystichum aculeatum s.str.	Polystichum aculeatum	3151209	Polystichum aculeatum	(L.) Roth	Polypodiaceae	1022	752	1.13745	1
Austria	Polystichum braunii	Polystichum braunii	3150970	Polystichum braunii	(Spenn.) Fée	Polypodiaceae	131	87	-0.156365	1
Austria	Polystichum lonchitis	Polystichum lonchitis	3151297	Polystichum lonchitis	(L.) Roth	Polypodiaceae	887	557	0.433842	3
Austria	Polystichum setiferum	Polystichum setiferum	3150663	Polystichum setiferum	(Forssk.) T.Moore ex Woynar	Polypodiaceae	8	5	-0.541102	1
Austria	Populus alba	Populus alba	2917735	Populus alba	L.	Salicaceae	419	290	0.494576	147
Austria	Populus nigra	Populus nigra	2917497	Populus nigra	L.	Salicaceae	504	312	0.20811	94
Austria	Populus tremula	Populus tremula	2917379	Populus tremula	L.	Salicaceae	1894	1109	-0.663013	6
Austria	Populus x canescens	Populus canescens	2917278	Populus × canescens	(Aiton) Sm.	Salicaceae	34	59	1.02162	60
Austria	Portulaca oleracea	Portulaca oleracea	2566490	Portulaca oleracea	L.	Portulacaceae	202	440	3.39348	268
Austria	Potamogeton acutifolius	Potamogeton acutifolius	308474	Potamogeton acutifolius	Link	Potamogetonaceae	5	8	0.151518	1
Austria	Potamogeton alpinus	Potamogeton alpinus	308479	Potamogeton alpinus	Balb.	Potamogetonaceae	83	121	1.35947	0
Austria	Potamogeton berchtoldii	Potamogeton berchtoldii	308496	Potamogeton berchtoldii	Fieber	Potamogetonaceae	40	149	2.43223	0
Austria	Potamogeton crispus	Potamogeton crispus	308529	Potamogeton crispus	L.	Potamogetonaceae	145	162	1.17818	70
Austria	Potamogeton friesii	Potamogeton friesii	308571	Potamogeton friesii	Rupr.	Potamogetonaceae	6	4	-0.470293	0
Austria	Potamogeton gramineus	Potamogeton gramineus	308578	Potamogeton gramineus	L.	Potamogetonaceae	22	11	-0.867392	1
Austria	Potamogeton lucens	Potamogeton lucens	308622	Potamogeton lucens	L.	Potamogetonaceae	71	48	-0.307755	0
Austria	Potamogeton natans	Potamogeton natans	308642	Potamogeton natans	L.	Potamogetonaceae	295	262	1.06621	3
Austria	Potamogeton nodosus	Potamogeton nodosus	308649	Potamogeton nodosus	Poir.	Potamogetonaceae	16	17	0.0296721	4
Austria	Potamogeton obtusifolius	Potamogeton obtusifolius	292369	Potamogeton obtusifolius	Mert. & W.D.J.Koch	Potamogetonaceae	6	5	-0.305984	0
Austria	Potamogeton perfoliatus	Potamogeton perfoliatus	308679	Potamogeton perfoliatus	L.	Potamogetonaceae	65	71	0.601653	4
Austria	Potamogeton praelongus	Potamogeton praelongus	308689	Potamogeton praelongus	Wulfen	Potamogetonaceae	6	13	0.430365	1
Austria	Potamogeton trichoides	Potamogeton trichoides	308755	Potamogeton trichoides	Cham. & Schltdl.	Potamogetonaceae	15	5	-1.25462	0
Austria	Potamogeton x angustifolius	Potamogeton angustifolius	308485	Potamogeton × angustifolius	J.Presl	Potamogetonaceae	6	3	-0.675989	0
Austria	Potentilla alba	Potentilla alba	2953075	Potentilla alba	L.	Rosaceae	199	114	-0.383473	3
Austria	Potentilla argentea s.str.	Potentilla argentea	2953370	Potentilla argentea	L.	Rosaceae	325	133	-1.20855	56
Austria	Potentilla aurea	Potentilla aurea	2915916	Potentilla aurea	L.	Rosaceae	992	582	0.161145	0
Austria	Potentilla brauneana	Potentilla brauneana	2953800	Potentilla brauneana	Hoppe ex Nestl.	Rosaceae	277	136	-0.711768	0
Austria	Potentilla caulescens	Potentilla caulescens	2953990	Potentilla caulescens	L.	Rosaceae	418	250	0.0204794	0
Austria	Potentilla clusiana	Potentilla clusiana	2954200	Potentilla clusiana	Jacq.	Rosaceae	167	127	0.285188	0
Austria	Potentilla crantzii	Potentilla crantzii	2954312	Potentilla crantzii	(Crantz) Beck ex Fritsch	Rosaceae	249	172	0.223733	0
Austria	Potentilla erecta	Potentilla erecta	2921972	Potentilla erecta	(L.) Raeusch.	Rosaceae	2173	1333	-1.2345	5
Austria	Potentilla frigida	Potentilla frigida	2954820	Potentilla frigida	Vill.	Rosaceae	43	40	0.124733	0
Austria	Potentilla grandiflora	Potentilla grandiflora	2955169	Potentilla grandiflora	L.	Rosaceae	57	23	-1.30357	0
Austria	Potentilla heptaphylla s.str.	Potentilla heptaphylla	2955272	Potentilla heptaphylla	L.	Rosaceae	327	142	-1.03282	0
Austria	Potentilla incana	Potentilla incana	2955387	Potentilla incana	P.Gaertn., B.Mey. & Scherb.	Rosaceae	321	172	-0.413902	0
Austria	Potentilla inclinata	Potentilla inclinata	2955342	Potentilla inclinata	Vill.	Rosaceae	69	114	1.46755	32
Austria	Potentilla micrantha s.str.	Potentilla micrantha	2955952	Potentilla micrantha	Ramond ex DC.	Rosaceae	17	14	-0.257173	1
Austria	Potentilla neglecta	Potentilla neglecta	2956153	Potentilla neglecta	Baumg.	Rosaceae	42	31	-0.268895	3
Austria	Potentilla nitida	Potentilla nitida	2956200	Potentilla nitida	L.	Rosaceae	29	19	-0.504833	0
Austria	Potentilla nivea	Potentilla nivea	2956225	Potentilla nivea	L.	Rosaceae	14	5	-1.16108	0
Austria	Potentilla norvegica	Potentilla norvegica	2956303	Potentilla norvegica	L.	Rosaceae	38	49	0.611898	46
Austria	Potentilla pusilla	Potentilla pusilla	2956881	Potentilla pusilla	Host	Rosaceae	741	396	-0.207224	0
Austria	Potentilla recta s.str.	Potentilla recta	2956904	Potentilla recta	L.	Rosaceae	351	356	1.62287	85
Austria	Potentilla reptans	Potentilla reptans	2957027	Potentilla reptans	L.	Rosaceae	1642	1017	0.0598378	42
Austria	Potentilla sterilis	Potentilla sterilis	2905700	Potentilla sterilis	(L.) Garcke	Rosaceae	193	140	0.233302	1
Austria	Potentilla supina	Potentilla supina	2957611	Potentilla supina	L.	Rosaceae	180	264	2.0936	21
Austria	Prenanthes purpurea	Prenanthes purpurea	3061208	Prenanthes purpurea	L.	Asteraceae	1754	1040	-0.330195	2
Austria	Primula auricula	Primula auricula	2564954	Primula auricula	L.	Primulaceae	537	324	0.144687	2
Austria	Primula clusiana	Primula clusiana	2564711	Primula clusiana	Tausch	Primulaceae	203	147	0.253714	0
Austria	Primula elatior s.str.	Primula elatior	2564876	Primula elatior	(L.) Hill	Primulaceae	1384	717	-0.559552	6
Austria	Primula farinosa	Primula farinosa	2564807	Primula farinosa	L.	Primulaceae	613	300	-0.542317	1
Austria	Primula glutinosa	Primula glutinosa	2565444	Primula glutinosa	Wulfen	Primulaceae	275	196	0.364639	0
Austria	Primula halleri	Primula halleri	2565465	Primula halleri	J.F.Gmel.	Primulaceae	46	29	-0.51924	0
Austria	Primula hirsuta	Primula hirsuta	2565627	Primula hirsuta	All.	Primulaceae	108	65	-0.445283	0
Austria	Primula integrifolia	Primula integrifolia	2565564	Primula integrifolia	L.	Primulaceae	18	4	-1.7706	0
Austria	Primula matthioli	Primula matthioli	2565286	Primula matthioli	(L.) V.A.Richt.	Primulaceae	83	48	-0.590343	1
Austria	Primula minima	Primula minima	2565365	Primula minima	L.	Primulaceae	442	343	0.904584	0
Austria	Primula veris	Primula veris	2563733	Primula veris	L.	Primulaceae	892	454	-0.391439	15
Austria	Primula villosa	Primula villosa	2563786	Primula villosa	Wulfen	Primulaceae	25	14	-0.727164	0
Austria	Primula vulgaris	Primula vulgaris	2563766	Primula vulgaris	Huds.	Primulaceae	341	217	0.129339	7
Austria	Primula wulfeniana	Primula wulfeniana	2564485	Primula wulfeniana	Schott	Primulaceae	14	15	0.0100267	0
Austria	Prunella grandiflora	Prunella grandiflora	165955	Prunella grandiflora	(L.) Turra	Lamiaceae	909	422	-0.745614	2
Austria	Prunella laciniata	Prunella laciniata	165975	Prunella laciniata	(L.) L.	Lamiaceae	104	51	-0.909602	18
Austria	Prunella vulgaris	Prunella vulgaris	166020	Prunella vulgaris	L.	Lamiaceae	2310	1463	-1.75209	159
Austria	Prunus avium	Prunus avium	2917143	Prunus avium	(L.) L.	Rosaceae	1618	1108	0.643128	55
Austria	Prunus fruticosa	Prunus fruticosa	2959793	Prunus fruticosa	Pall.	Rosaceae	154	76	-0.833103	7
Austria	Prunus mahaleb	Prunus mahaleb	2960576	Prunus mahaleb	L.	Rosaceae	47	67	0.904128	47
Austria	Prunus padus	Prunus padus	2961006	Prunus padus	L.	Rosaceae	1625	1063	0.377917	17
Austria	Prunus spinosa s.str.	Prunus spinosa	2921969	Prunus spinosa	L.	Rosaceae	1431	852	0.053733	23
Austria	Prunus tenella	Prunus tenella	2962206	Prunus tenella	Batsch	Rosaceae	7	14	0.417115	2
Austria	Prunus x eminens	Prunus eminens	2959725	Prunus × eminens	Beck	Rosaceae	48	44	0.138804	14
Austria	Gypsophila muralis	Gypsophila muralis	2409806	Psammophiliella muralis	(L.) Ikonn.	Caryophyllaceae	162	122	0.245031	31
Austria	Laphangium luteoalbum	Laphangium luteoalbum	3091422	Pseudognaphalium luteoalbum	(L.) Hilliard & B.L.Burtt	Asteraceae	47	16	-1.56724	91
Austria	Scorzonera hispanica	Scorzonera hispanica	3246152	Pseudopodospermum hispanicum	(L.) Zaika, Sukhor. & N.Kilian	Asteraceae	22	10	-0.988958	8
Austria	Pseudorchis albida	Pseudorchis albida	166513	Pseudorchis albida	(L.) Á.Löve & D.Löve	Orchidaceae	822	515	0.411032	0
Austria	Pseudostellaria europaea	Pseudostellaria europaea	2409734	Pseudostellaria europaea	Schaeftl.	Caryophyllaceae	26	23	-0.0949844	0
Austria	Pseudoturritis turrita	Pseudoturritis turrita	2412466	Pseudoturritis turrita	(L.) Al-Shehbaz	Brassicaceae	250	111	-1.0179	2
Austria	Sesleria ovata	Sesleria ovata	438507	Psilathera ovata	(Hoppe) Deyl	Poaceae	127	113	0.529657	0
Austria	Pteridium aquilinum	Pteridium aquilinum	2931242	Pteridium aquilinum	(L.) Kuhn	Dennstaedtiaceae	1588	891	-0.390819	10
Austria	Puccinellia distans s.str.	Puccinellia distans	438643	Puccinellia distans	(Jacq.) Parl.	Poaceae	20	133	2.47372	94
Austria	Puccinellia peisonis	Puccinellia peisonis	438726	Puccinellia intermedia	(Schur) Janch.	Poaceae	10	4	-0.959834	0
Austria	Pulicaria dysenterica	Pulicaria dysenterica	3113594	Pulicaria dysenterica	(L.) Bernh.	Asteraceae	284	252	1.03648	6
Austria	Pulicaria vulgaris	Pulicaria vulgaris	3113723	Pulicaria vulgaris	Gaertn.	Asteraceae	10	1	-2.05066	2
Austria	Pulmonaria angustifolia	Pulmonaria angustifolia	2412871	Pulmonaria angustifolia	L.	Boraginaceae	36	5	-2.83416	0
Austria	Pulmonaria carnica	Pulmonaria carnica	2412864	Pulmonaria carnica	W.Sauer	Boraginaceae	10	5	-0.760413	0
Austria	Pulmonaria kerneri	Pulmonaria kerneri	2412883	Pulmonaria kerneri	Wettst.	Boraginaceae	42	24	-0.692378	0
Austria	Pulmonaria mollis	Pulmonaria mollis	2413019	Pulmonaria mollis	J.F.Wolff ex Hornem.	Boraginaceae	92	66	-0.106954	4
Austria	Pulmonaria officinalis s.str.	Pulmonaria officinalis	2413004	Pulmonaria officinalis	L.	Boraginaceae	1192	1049	2.0888	16
Austria	Pulmonaria stiriaca	Pulmonaria stiriaca	2413036	Pulmonaria stiriaca	A.Kern.	Boraginaceae	123	52	-1.23075	0
Austria	Pulsatilla alpina s.lat.	Pulsatilla alpina	2544518	Pulsatilla alpina	(L.) Delarbre	Ranunculaceae	766	490	0.474346	0
Austria	Pulsatilla grandis	Pulsatilla grandis	2544589	Pulsatilla grandis	Wender.	Ranunculaceae	133	69	-0.740832	0
Austria	Pulsatilla styriaca	Pulsatilla styriaca	2870795	Pulsatilla halleri subsp. styriaca	(Pritz.) Zämelis	Ranunculaceae	18	10	-0.720081	0
Austria	Pulsatilla pratensis	Pulsatilla pratensis	2544208	Pulsatilla pratensis	(L.) Mill.	Ranunculaceae	194	73	-1.4923	0
Austria	Pulsatilla vernalis	Pulsatilla vernalis	2544131	Pulsatilla vernalis	(L.) Mill.	Ranunculaceae	240	156	0.0343616	0
Austria	Pulsatilla vulgaris s.str.	Pulsatilla vulgaris	2544139	Pulsatilla vulgaris	Mill.	Ranunculaceae	10	8	-0.327487	1
Austria	Pyrola chlorantha	Pyrola chlorantha	2410797	Pyrola chlorantha	Sw.	Ericaceae	199	52	-2.43794	0
Austria	Pyrola media	Pyrola media	2410546	Pyrola media	Sw.	Ericaceae	117	45	-1.44845	0
Austria	Pyrola minor	Pyrola minor	2410543	Pyrola minor	L.	Ericaceae	656	448	0.665422	0
Austria	Pyrola rotundifolia	Pyrola rotundifolia	2410818	Pyrola rotundifolia	L.	Ericaceae	439	183	-1.1129	0
Austria	Pyrus pyraster	Pyrus pyraster	3266015	Pyrus communis subsp. communis		Rosaceae	569	387	0.586488	18
Austria	Quercus cerris	Quercus cerris	172055	Quercus cerris	L.	Fagaceae	208	119	-0.372235	22
Austria	Quercus petraea	Quercus petraea	174374	Quercus petraea	(Matt.) Liebl.	Fagaceae	644	397	0.283135	0
Austria	Quercus pubescens	Quercus pubescens	174591	Quercus pubescens	Willd.	Fagaceae	142	86	-0.35138	0
Austria	Quercus robur	Quercus robur	174750	Quercus robur	L.	Fagaceae	1537	909	-0.0704932	38
Austria	Stellaria holostea	Stellaria holostea	3246437	Rabelera holostea	(L.) M.T.Sharples & E.A.Tripp	Caryophyllaceae	436	267	0.113725	10
Austria	Ranunculus aconitifolius	Ranunculus aconitifolius	2524463	Ranunculus aconitifolius	L.	Ranunculaceae	644	293	-0.789739	3
Austria	Ranunculus acris s.str.	Ranunculus acris	2524461	Ranunculus acris	L.	Ranunculaceae	2351	1446	-2.2738	82
Austria	Ranunculus alpestris s.str.	Ranunculus alpestris	2524567	Ranunculus alpestris	L.	Ranunculaceae	498	280	-0.11926	0
Austria	Ranunculus traunfellneri	Ranunculus traunfellneri	2870958	Ranunculus alpestris subsp. traunfellneri	(Hoppe) P.Fourn.	Ranunculaceae	9	12	0.132414	0
Austria	Ranunculus aquatilis s.str.	Ranunculus aquatilis	2524163	Ranunculus aquatilis	L.	Ranunculaceae	24	18	-0.334739	0
Austria	Ranunculus arvensis	Ranunculus arvensis	2524204	Ranunculus arvensis	L.	Ranunculaceae	331	62	-3.46918	48
Austria	Ranunculus breyninus	Ranunculus breyninus	2524698	Ranunculus breyninus	Crantz	Ranunculaceae	81	21	-2.22874	0
Austria	Ranunculus bulbosus s.str.	Ranunculus bulbosus	2524688	Ranunculus bulbosus	L.	Ranunculaceae	799	514	0.507793	51
Austria	Ranunculus carinthiacus	Ranunculus carinthiacus	2523564	Ranunculus carinthiacus	Hoppe	Ranunculaceae	25	18	-0.385558	0
Austria	Ranunculus circinatus	Ranunculus circinatus	2523517	Ranunculus circinatus	Sibth.	Ranunculaceae	74	65	0.231402	0
Austria	Ranunculus confervoides	Ranunculus confervoides	2523530	Ranunculus confervoides	(Fr.) Fr.	Ranunculaceae	16	37	0.941003	0
Austria	Ranunculus crenatus	Ranunculus crenatus	2522500	Ranunculus crenatus	Waldst. & Kit.	Ranunculaceae	5	0	-2.01275	0
Austria	Ficaria verna s.str.	Ficaria verna	2523483	Ranunculus ficaria	L.	Ranunculaceae	1105	604	-0.157601	37
Austria	Ficaria calthifolia	Ficaria calthifolia	2870953	Ranunculus ficaria subsp. calthifolius	(Rchb.) Arcang.	Ranunculaceae	50	66	0.805553	0
Austria	Ranunculus flammula s.str.	Ranunculus flammula	2523412	Ranunculus flammula	L.	Ranunculaceae	631	317	-0.447721	11
Austria	Ranunculus fluitans	Ranunculus fluitans	2523387	Ranunculus fluitans	Lam.	Ranunculaceae	21	14	-0.499156	2
Austria	Ranunculus glacialis	Ranunculus glacialis	2524023	Ranunculus glacialis	L.	Ranunculaceae	211	177	0.677806	0
Austria	Ranunculus hybridus	Ranunculus hybridus	2524060	Ranunculus hybridus	Biria	Ranunculaceae	156	114	0.150708	0
Austria	Ranunculus illyricus s.str.	Ranunculus illyricus	2523734	Ranunculus illyricus	L.	Ranunculaceae	30	32	0.21496	3
Austria	Ranunculus kuepferi	Ranunculus kuepferi	2523835	Ranunculus kuepferi	Greuter & Burdet	Ranunculaceae	29	11	-1.28492	0
Austria	Ranunculus lanuginosus	Ranunculus lanuginosus	2523789	Ranunculus lanuginosus	L.	Ranunculaceae	1429	904	0.355	2
Austria	Ranunculus lingua	Ranunculus lingua	2526473	Ranunculus lingua	L.	Ranunculaceae	52	24	-1.05578	2
Austria	Myosurus minimus	Myosurus minimus	2526521	Ranunculus minimus	(L.) E.H.L.Krause	Ranunculaceae	35	23	-0.483532	16
Austria	Ranunculus montanus s.str.	Ranunculus montanus	2526428	Ranunculus montanus	Willd.	Ranunculaceae	644	425	0.531395	1
Austria	Ranunculus parnassiifolius	Ranunculus parnassiifolius	2526971	Ranunculus parnassifolius	L.	Ranunculaceae	6	4	-0.470293	0
Austria	Ranunculus peltatus	Ranunculus peltatus	2526900	Ranunculus peltatus	Schrank	Ranunculaceae	10	20	0.550315	1
Austria	Ranunculus platanifolius	Ranunculus platanifolius	2527138	Ranunculus platanifolius	L.	Ranunculaceae	612	378	0.272919	0
Austria	Ranunculus polyanthemos s.str.	Ranunculus polyanthemos	2527047	Ranunculus polyanthemos	L.	Ranunculaceae	244	172	0.271378	3
Austria	Ranunculus pygmaeus	Ranunculus pygmaeus	2524440	Ranunculus pygmaeus	Wahlenb.	Ranunculaceae	14	16	0.0808673	0
Austria	Ranunculus repens	Ranunculus repens	2526688	Ranunculus repens	L.	Ranunculaceae	2411	1444	-3.03167	122
Austria	Ranunculus reptans	Ranunculus reptans	2526697	Ranunculus reptans	L.	Ranunculaceae	12	10	-0.277215	4
Austria	Ranunculus rionii	Ranunculus rionii	2526861	Ranunculus rionii	Lagger	Ranunculaceae	7	6	-0.280646	0
Austria	Ranunculus sardous	Ranunculus sardous	2526783	Ranunculus sardous	Crantz	Ranunculaceae	310	238	0.653934	44
Austria	Ranunculus sceleratus	Ranunculus sceleratus	2526806	Ranunculus sceleratus	L.	Ranunculaceae	229	233	1.27965	31
Austria	Ranunculus seguieri	Ranunculus seguieri	2525416	Ranunculus seguieri	Vill.	Ranunculaceae	5	4	-0.334958	0
Austria	Ranunculus serpens	Ranunculus serpens	2870833	Ranunculus serpens	Schrank	Ranunculaceae	30	2	-3.61432	1
Austria	Ranunculus polyanthemophyllus	Ranunculus polyanthemophyllus	2525471	Ranunculus serpens subsp. polyanthemophyllus	(W.Koch & H.E.Hess) Kerguélen	Ranunculaceae	29	35	0.384186	0
Austria	Ranunculus thora	Ranunculus thora	2525215	Ranunculus thora	L.	Ranunculaceae	6	1	-1.36906	0
Austria	Ranunculus trichophyllus s.strictiore	Ranunculus trichophyllus s.strictiore	2524547	Ranunculus tripartitus	DC.	Ranunculaceae	14	87	1.99091	0
Austria	Ranunculus nemorosus	Ranunculus nemorosus	2525104	Ranunculus tuberosus	Lapeyr.	Ranunculaceae	1297	835	0.505634	1
Austria	Ranunculus villarsii	Ranunculus villarsii	2525321	Ranunculus villarsii	DC.	Ranunculaceae	90	50	-0.660165	0
Austria	Raphanus raphanistrum s.lat.	Raphanus raphanistrum	2422367	Raphanus raphanistrum	L.	Brassicaceae	1372	511	-1.95592	276
Austria	Rapistrum perenne	Rapistrum perenne	2422596	Rapistrum perenne	(L.) All.	Brassicaceae	156	75	-0.895413	10
Austria	Reseda lutea	Reseda lutea	2526012	Reseda lutea	L.	Resedaceae	936	557	0.22109	83
Austria	Reseda luteola	Reseda luteola	2526079	Reseda luteola	L.	Resedaceae	77	86	0.744223	90
Austria	Reseda phyteuma	Reseda phyteuma	2526113	Reseda phyteuma	L.	Resedaceae	16	18	0.0959074	9
Austria	Rhamnus cathartica	Rhamnus cathartica	2523018	Rhamnus cathartica	L.	Rhamnaceae	1324	803	0.209722	50
Austria	Rhamnus fallax	Rhamnus fallax	2522957	Rhamnus fallax	Boiss.	Rhamnaceae	21	18	-0.178388	0
Austria	Rhamnus pumila	Rhamnus pumila	2522791	Rhamnus pumila	Turra	Rhamnaceae	231	117	-0.671867	0
Austria	Rhamnus saxatilis s.str.	Rhamnus saxatilis	2522671	Rhamnus saxatilis	Jacq.	Rhamnaceae	158	89	-0.498171	0
Austria	Sinapis arvensis	Sinapis arvensis	2422502	Rhamphospermum arvense	(L.) Andrz. ex Besser	Brassicaceae	1389	650	-1.01541	94
Austria	Rhinanthus alectorolophus s.str.	Rhinanthus alectorolophus	2527354	Rhinanthus alectorolophus	(Scop.) Pollich	Orobanchaceae	993	446	-0.902109	1
Austria	Rhinanthus glacialis	Rhinanthus glacialis	2527294	Rhinanthus glacialis	Personnat	Orobanchaceae	1066	671	0.452323	0
Austria	Rhinanthus serotinus s.str.	Rhinanthus serotinus	3260079	Rhinanthus major var. major		Orobanchaceae	179	119	-0.0312232	4
Austria	Rhinanthus minor	Rhinanthus minor	2900773	Rhinanthus minor	L.	Orobanchaceae	1463	732	-0.795093	34
Austria	Rhinanthus riphaeus	Rhinanthus riphaeus	2528006	Rhinanthus riphaeus	Krock.	Orobanchaceae	24	11	-0.991261	1
Austria	Rhodiola rosea	Rhodiola rosea	2416694	Rhodiola rosea	L.	Crassulaceae	152	125	0.435296	1
Austria	Rhododendron ferrugineum	Rhododendron ferrugineum	2419736	Rhododendron ferrugineum	L.	Ericaceae	777	478	0.328012	1
Austria	Rhododendron hirsutum	Rhododendron hirsutum	2419508	Rhododendron hirsutum	L.	Ericaceae	728	428	0.142529	0
Austria	Rhododendron tomentosum	Rhododendron tomentosum	2427484	Rhododendron tomentosum	Harmaja	Ericaceae	8	7	-0.257744	3
Austria	Rhododendron x intermedium	Rhododendron intermedium	2419423	Rhododendron × intermedium	Tausch	Ericaceae	31	82	1.60739	0
Austria	Rhodothamnus chamaecistus	Rhodothamnus chamaecistus	2427321	Rhodothamnus chamaecistus	(L.) Rchb.	Ericaceae	345	239	0.397055	0
Austria	Rhynchospora alba	Rhynchospora alba	261498	Rhynchospora alba	(L.) Vahl	Cyperaceae	146	59	-1.32834	0
Austria	Rhynchospora fusca	Rhynchospora fusca	261808	Rhynchospora fusca	(L.) W.T.Aiton	Cyperaceae	24	11	-0.991261	0
Austria	Ribes alpinum	Ribes alpinum	2426163	Ribes alpinum	L.	Grossulariaceae	276	159	-0.253205	8
Austria	Ribes petraeum	Ribes petraeum	2426521	Ribes petraeum	Wulfen	Grossulariaceae	182	145	0.452034	0
Austria	Ribes uva-crispa	Ribes uva-crispa	2426619	Ribes uva-crispa	L.	Grossulariaceae	622	480	1.09395	48
Austria	Papaver argemone	Papaver argemone	2425878	Roemeria argemone	(L.) C.Morales, R.Mend. & Romero García	Papaveraceae	56	31	-0.727935	30
Austria	Rorippa amphibia	Rorippa amphibia	2417224	Rorippa amphibia	(L.) Besser	Brassicaceae	81	72	0.296461	11
Austria	Rorippa austriaca	Rorippa austriaca	2417262	Rorippa austriaca	(Crantz) Besser	Brassicaceae	92	115	1.10389	57
Austria	Rorippa islandica s.str.	Rorippa islandica	2417297	Rorippa islandica	(Oeder) Borbás	Brassicaceae	5	1	-1.17415	2
Austria	Rorippa palustris	Rorippa palustris	2417173	Rorippa palustris	(L.) Besser	Brassicaceae	831	678	1.4923	66
Austria	Rorippa sylvestris s.str.	Rorippa sylvestris	2417195	Rorippa sylvestris	(L.) Besser	Brassicaceae	1131	702	0.382603	86
Austria	Rorippa x anceps	Rorippa anceps	2417186	Rorippa × anceps	(Wahlenb.) Rchb.	Brassicaceae	7	1	-1.55262	7
Austria	Rosa agrestis	Rosa agrestis	2964990	Rosa agrestis	Savi	Rosaceae	30	55	1.02366	0
Austria	Rosa arvensis	Rosa arvensis	2965490	Rosa arvensis	Huds.	Rosaceae	609	426	0.719655	2
Austria	Rosa balsamica s.str.	Rosa balsamica	2965729	Rosa balsamica	Besser	Rosaceae	7	3	-0.81793	0
Austria	Rosa caesia s.str.	Rosa caesia	2966064	Rosa caesia	Sm.	Rosaceae	44	22	-0.91313	0
Austria	Rosa canina	Rosa canina	2921968	Rosa canina	L.	Rosaceae	1781	1193	0.335606	71
Austria	Rosa corymbifera	Rosa corymbifera	2968137	Rosa corymbifera	Borkh.	Rosaceae	396	351	1.27493	0
Austria	Rosa dumalis s.str.	Rosa dumalis	2968467	Rosa dumalis	Bechst.	Rosaceae	69	58	0.114461	2
Austria	Rosa gallica	Rosa gallica	2969349	Rosa gallica	L.	Rosaceae	163	173	1.13451	41
Austria	Rosa glauca	Rosa glauca	2969620	Rosa glauca	Pourr.	Rosaceae	103	69	-0.219228	28
Austria	Rosa elliptica	Rosa elliptica	2970451	Rosa inodora	Fr.	Rosaceae	18	14	-0.319071	1
Austria	Rosa majalis	Rosa majalis	2971122	Rosa majalis	Herrm.	Rosaceae	26	20	-0.289607	4
Austria	Rosa jundzillii	Rosa jundzillii	2971166	Rosa marginata	Wallr.	Rosaceae	12	4	-1.18009	0
Austria	Rosa micrantha	Rosa micrantha	2971248	Rosa micrantha	Borrer ex Sm.	Rosaceae	76	140	1.78018	31
Austria	Rosa montana	Rosa montana	2971743	Rosa montana	Chaix	Rosaceae	5	0	-2.01275	0
Austria	Rosa pendulina	Rosa pendulina	2921967	Rosa pendulina	L.	Rosaceae	1162	733	0.448787	3
Austria	Rosa rubiginosa	Rosa rubiginosa	2973528	Rosa rubiginosa	L.	Rosaceae	166	114	0.0206251	94
Austria	Rosa spinosissima	Rosa spinosissima	2974505	Rosa spinosissima	L.	Rosaceae	96	78	0.18076	29
Austria	Rosa tomentosa s.str.	Rosa tomentosa	2975180	Rosa tomentosa	Sm.	Rosaceae	98	201	2.28383	1
Austria	Rosa villosa s.str.	Rosa villosa	2975792	Rosa villosa	L.	Rosaceae	53	59	0.529442	9
Austria	Rosa subcanina	Rosa subcanina	2971138	Rosa × malmundariensis	Lej.	Rosaceae	70	96	1.10131	0
Austria	Rubus caesius	Rubus caesius	2977789	Rubus caesius	L.	Rosaceae	1423	969	0.735174	10
Austria	Rubus canescens	Rubus canescens	2978091	Rubus canescens	DC.	Rosaceae	60	51	0.0830878	1
Austria	Rubus idaeus	Rubus idaeus	2982071	Rubus idaeus	L.	Rosaceae	2192	1348	-1.30243	42
Austria	Rubus saxatilis	Rubus saxatilis	2987398	Rubus saxatilis	L.	Rosaceae	770	460	0.214224	1
Austria	Rumex acetosa	Rumex acetosa	2424198	Rumex acetosa	L.	Polygonaceae	2119	1027	-2.42209	45
Austria	Rumex acetosella	Rumex acetosella	2424185	Rumex acetosella	L.	Polygonaceae	1545	836	-0.518868	219
Austria	Rumex alpinus	Rumex alpinus	2424141	Rumex alpinus	L.	Polygonaceae	940	579	0.361566	10
Austria	Rumex aquaticus	Rumex aquaticus	2424118	Rumex aquaticus	L.	Polygonaceae	65	52	-0.00434103	7
Austria	Rumex conglomeratus	Rumex conglomeratus	2424254	Rumex conglomeratus	Murray	Polygonaceae	492	228	-0.758288	124
Austria	Rumex crispus	Rumex crispus	2424294	Rumex crispus	L.	Polygonaceae	1419	717	-0.704944	248
Austria	Rumex hydrolapathum	Rumex hydrolapathum	2424106	Rumex hydrolapathum	Huds.	Polygonaceae	64	109	1.4648	1
Austria	Rumex maritimus	Rumex maritimus	2424694	Rumex maritimus	L.	Polygonaceae	61	106	1.46375	15
Austria	Rumex nivalis	Rumex nivalis	2424655	Rumex nivalis	Hegetschw.	Polygonaceae	42	22	-0.835632	0
Austria	Rumex obtusifolius	Rumex obtusifolius	2424630	Rumex obtusifolius	L.	Polygonaceae	2170	1306	-1.34884	175
Austria	Rumex palustris	Rumex palustris	2424686	Rumex palustris	Sm.	Polygonaceae	23	54	1.19668	5
Austria	Rumex patientia s.str.	Rumex patientia	2424661	Rumex patientia	L.	Polygonaceae	56	124	1.8537	74
Austria	Rumex sanguineus	Rumex sanguineus	2424767	Rumex sanguineus	L.	Polygonaceae	272	214	0.649207	15
Austria	Rumex scutatus	Rumex scutatus	2424805	Rumex scutatus	L.	Polygonaceae	663	426	0.444263	6
Austria	Rumex alpestris	Rumex alpestris	3258359	Rumex scutatus subsp. scutatus		Polygonaceae	832	572	0.783676	0
Austria	Rumex stenophyllus	Rumex stenophyllus	2418316	Rumex stenophyllus	Ledeb.	Polygonaceae	27	59	1.21053	39
Austria	Rumex thyrsiflorus	Rumex thyrsiflorus	2418220	Rumex thyrsiflorus	Fingerh.	Polygonaceae	160	150	0.799607	18
Austria	Minuartia austriaca	Minuartia austriaca	2485221	Sabulina austriaca	(Jacq.) Rchb.	Caryophyllaceae	148	104	0.0293645	0
Austria	Minuartia glaucina	Minuartia glaucina	2998576	Sabulina glaucina	(Dvořáková) Dillenb. & Kadereit	Caryophyllaceae	21	9	-1.05493	0
Austria	Minuartia gerardii	Minuartia gerardii	3259291	Sabulina verna subsp. verna		Caryophyllaceae	499	306	0.172272	0
Austria	Minuartia viscosa	Minuartia viscosa	2485171	Sabulina viscosa	(Schreb.) Rchb.	Caryophyllaceae	5	1	-1.17415	1
Austria	Sagina apetala s.str.	Sagina apetala	2485158	Sagina apetala	Ard.	Caryophyllaceae	6	35	1.22748	79
Austria	Sagina subulata	Sagina subulata	2485371	Sagina hawaiensis	Pax	Caryophyllaceae	8	3	-0.953713	4
Austria	Sagina nodosa	Sagina nodosa	2485255	Sagina nodosa	(L.) Fenzl	Caryophyllaceae	28	13	-0.994179	10
Austria	Sagina procumbens	Sagina procumbens	2485289	Sagina procumbens	L.	Caryophyllaceae	1488	947	0.345922	133
Austria	Sagina saginoides	Sagina saginoides	2485284	Sagina saginoides	(L.) H.Karst.	Caryophyllaceae	645	402	0.323383	2
Austria	Sagittaria sagittifolia	Sagittaria sagittifolia	287474	Sagittaria sagittifolia	L.	Alismataceae	32	38	0.401245	3
Austria	Salix alba	Salix alba	2918804	Salix alba	L.	Salicaceae	1203	752	0.397836	76
Austria	Salix alpina	Salix alpina	2918598	Salix alpina	Scop.	Salicaceae	138	132	0.755441	0
Austria	Salix appendiculata s.str.	Salix appendiculata	2921645	Salix appendiculata	Vill.	Salicaceae	1245	844	0.767879	0
Austria	Salix aurita	Salix aurita	2918622	Salix aurita	L.	Salicaceae	771	424	-0.0972308	2
Austria	Salix breviserrata	Salix breviserrata	2919057	Salix breviserrata	Flod.	Salicaceae	79	75	0.421443	0
Austria	Salix caesia	Salix caesia	2917156	Salix caesia	Vill.	Salicaceae	5	10	0.313349	0
Austria	Salix caprea	Salix caprea	2919210	Salix caprea	L.	Salicaceae	2016	1195	-0.898326	26
Austria	Salix cinerea s.str.	Salix cinerea	2919014	Salix cinerea	L.	Salicaceae	894	535	0.241639	40
Austria	Salix daphnoides	Salix daphnoides	2919032	Salix daphnoides	Vill.	Salicaceae	411	390	1.53383	15
Austria	Salix eleagnos	Salix eleagnos	2917943	Salix eleagnos	Scop.	Salicaceae	818	535	0.579148	16
Austria	Salix foetida	Salix foetida	2918037	Salix foetida	Schleich. ex DC.	Salicaceae	21	17	-0.251599	0
Austria	Salix glabra	Salix glabra	2917699	Salix glabra	Scop.	Salicaceae	377	225	-0.0270485	0
Austria	Salix glaucosericea	Salix glaucosericea	2920906	Salix glauca var. villosa	Andersson	Salicaceae	9	7	-0.356247	0
Austria	Salix hastata	Salix hastata	2917902	Salix hastata	L.	Salicaceae	172	140	0.476943	0
Austria	Salix helvetica	Salix helvetica	2917911	Salix helvetica	Vill.	Salicaceae	86	105	1.00443	0
Austria	Salix herbacea	Salix herbacea	2917929	Salix herbacea	L.	Salicaceae	392	274	0.491858	0
Austria	Salix mielichhoferi	Salix mielichhoferi	2920231	Salix mielichhoferi	Saut.	Salicaceae	74	100	1.11145	0
Austria	Salix myrsinifolia	Salix myrsinifolia	2919886	Salix myrsinifolia	Salisb.	Salicaceae	753	644	1.62358	4
Austria	Salix pentandra	Salix pentandra	2918128	Salix pentandra	L.	Salicaceae	18	21	0.171331	29
Austria	Salix purpurea	Salix purpurea	2920630	Salix purpurea	L.	Salicaceae	2007	1149	-1.08131	56
Austria	Salix repens	Salix repens	2920604	Salix repens	L.	Salicaceae	298	194	0.136723	0
Austria	Salix reticulata	Salix reticulata	2920530	Salix reticulata	L.	Salicaceae	377	231	0.0553994	0
Austria	Salix retusa s.str.	Salix retusa	2920162	Salix retusa	L.	Salicaceae	595	402	0.583119	0
Austria	Salix serpyllifolia	Salix serpyllifolia	2920485	Salix serpillifolia	Scop.	Salicaceae	357	252	0.473589	0
Austria	Salix triandra	Salix triandra	2919500	Salix triandra	L.	Salicaceae	507	229	-0.837304	8
Austria	Salix viminalis	Salix viminalis	2918419	Salix viminalis	L.	Salicaceae	301	180	-0.11084	35
Austria	Salix waldsteiniana	Salix waldsteiniana	2917163	Salix waldsteiniana	Willd.	Salicaceae	485	320	0.407179	0
Austria	Salix fragilis s.str.	Salix fragilis	2917721	Salix × fragilis	L.	Salicaceae	596	488	1.28868	99
Austria	Salix x rubens	Salix rubens	3265670	Salix × fragilis f. fragilis		Salicaceae	231	129	-0.403197	16
Austria	Salsola tragus	Salsola tragus	2484161	Salsola tragus	L.	Amaranthaceae	8	72	1.83292	138
Austria	Salvia aethiopis	Salvia aethiopis	181903	Salvia aethiopis	L.	Lamiaceae	10	15	0.271083	15
Austria	Salvia austriaca	Salvia austriaca	182053	Salvia austriaca	Jacq.	Lamiaceae	20	22	0.128647	1
Austria	Salvia glutinosa	Salvia glutinosa	182731	Salvia glutinosa	L.	Lamiaceae	1560	1032	0.496808	6
Austria	Salvia nemorosa	Salvia nemorosa	183282	Salvia nemorosa	L.	Lamiaceae	299	226	0.585438	10
Austria	Salvia pratensis s.str.	Salvia pratensis	183565	Salvia pratensis	L.	Lamiaceae	1308	730	-0.16541	33
Austria	Salvia verticillata	Salvia verticillata	184133	Salvia verticillata	L.	Lamiaceae	1069	581	-0.169642	40
Austria	Sambucus ebulus	Sambucus ebulus	2486632	Sambucus ebulus	L.	Viburnaceae	970	521	-0.193654	17
Austria	Sambucus nigra	Sambucus nigra	2486519	Sambucus nigra	L.	Viburnaceae	2100	1298	-0.899953	79
Austria	Sambucus racemosa	Sambucus racemosa	2486552	Sambucus racemosa	L.	Viburnaceae	1886	1041	-0.977829	34
Austria	Samolus valerandi	Samolus valerandi	2599143	Samolus valerandi	L.	Primulaceae	26	30	0.277261	11
Austria	Sanguisorba minor	Sanguisorba minor	2990832	Sanguisorba minor	Scop.	Rosaceae	1327	913	0.822316	45
Austria	Sanguisorba officinalis	Sanguisorba officinalis	2902130	Sanguisorba officinalis	L.	Rosaceae	1107	555	-0.516715	6
Austria	Hacquetia epipactis	Hacquetia epipactis	2477564	Sanicula epipactis	(Scop.) E.H.L.Krause	Apiaceae	24	14	-0.671382	1
Austria	Sanicula europaea	Sanicula europaea	2480274	Sanicula europaea	L.	Apiaceae	1260	721	-0.0251369	1
Austria	Saponaria ocymoides	Saponaria ocymoides	2484913	Saponaria ocymoides	L.	Caryophyllaceae	86	32	-1.50338	17
Austria	Saponaria officinalis	Saponaria officinalis	2484914	Saponaria officinalis	L.	Caryophyllaceae	663	494	0.99776	161
Austria	Saponaria pumila	Saponaria pumila	2485065	Saponaria pumila	Janch.	Caryophyllaceae	179	149	0.558473	0
Austria	Saussurea alpina s.str.	Saussurea alpina	3044888	Saussurea alpina	(L.) DC.	Asteraceae	157	121	0.288268	0
Austria	Saussurea discolor	Saussurea discolor	3045080	Saussurea discolor	(Willd.) DC.	Asteraceae	51	37	-0.255877	0
Austria	Saussurea pygmaea	Saussurea pygmaea	3045569	Saussurea pygmaea	Spreng.	Asteraceae	52	31	-0.601812	0
Austria	Saxifraga adscendens	Saxifraga adscendens	2583409	Saxifraga adscendens	L.	Saxifragaceae	103	41	-1.36954	0
Austria	Saxifraga aizoides	Saxifraga aizoides	2583407	Saxifraga aizoides	L.	Saxifragaceae	850	553	0.567863	0
Austria	Saxifraga androsacea	Saxifraga androsacea	2583420	Saxifraga androsacea	L.	Saxifragaceae	439	266	0.0819537	0
Austria	Saxifraga aphylla	Saxifraga aphylla	2583437	Saxifraga aphylla	Sternb.	Saxifragaceae	126	63	-0.837857	0
Austria	Saxifraga aspera	Saxifraga aspera	2583870	Saxifraga aspera	L.	Saxifragaceae	180	89	-0.79623	0
Austria	Saxifraga biflora s.str.	Saxifraga biflora	2583900	Saxifraga biflora	All.	Saxifragaceae	16	50	1.29932	0
Austria	Saxifraga blepharophylla	Saxifraga blepharophylla	2584053	Saxifraga blepharophylla	A.Kern. ex Hayek	Saxifragaceae	44	39	0.0507906	0
Austria	Saxifraga bryoides	Saxifraga bryoides	2584772	Saxifraga bryoides	L.	Saxifragaceae	383	277	0.588873	0
Austria	Saxifraga bulbifera	Saxifraga bulbifera	2584806	Saxifraga bulbifera	L.	Saxifragaceae	71	41	-0.619717	0
Austria	Saxifraga burseriana	Saxifraga burseriana	2584798	Saxifraga burseriana	L.	Saxifragaceae	96	72	0.00525508	0
Austria	Saxifraga caesia	Saxifraga caesia	2584783	Saxifraga caesia	L.	Saxifragaceae	500	298	0.0771392	0
Austria	Saxifraga cotyledon	Saxifraga cotyledon	2584394	Saxifraga cotyledon	L.	Saxifragaceae	5	1	-1.17415	0
Austria	Saxifraga crustata	Saxifraga crustata	2584419	Saxifraga crustata	Vest	Saxifragaceae	50	52	0.378665	0
Austria	Saxifraga cuneifolia	Saxifraga cuneifolia	2584429	Saxifraga cuneifolia	L.	Saxifragaceae	76	47	-0.470377	2
Austria	Saxifraga exarata s.str.	Saxifraga exarata	2584064	Saxifraga exarata	Vill.	Saxifragaceae	61	34	-0.707324	0
[truncated: 420 more rows]

## Sheet: Fig.2b,S1b,S2b,S3b,Tab2,S13
Region	S.N.	Orig_name	Orig_name_cleaned	Accepted_plant_name_id	Wcvp_name	Wcvp_authors	Wcvp_family	Gridcells_earlyperiod	Gridcells_laterperiod	Occupancy_change	No.of_GloNAFregions
Czech Republic	1	Abies alba	Abies alba	381621	Abies alba	Mill.	Pinaceae	1587	1492	-0.468896	15
Czech Republic	2	Knautia serpentinicola	Knautia serpentinicola	2603371	Acacia serpentinicola	(Maslin) Pedley	Fabaceae	8	7	0.536752	0
Czech Republic	3	Acer campestre	Acer campestre	2615447	Acer campestre	L.	Sapindaceae	876	1058	0.491937	27
Czech Republic	4	Acer platanoides	Acer platanoides	2616254	Acer platanoides	L.	Sapindaceae	1471	1914	1.05555	48
Czech Republic	5	Acer pseudoplatanus	Acer pseudoplatanus	2616276	Acer pseudoplatanus	L.	Sapindaceae	1866	2278	1.42133	56
Czech Republic	6	Achillea asplenifolia	Achillea asplenifolia	2908979	Achillea aspleniifolia	Vent.	Asteraceae	39	12	-0.939124	1
Czech Republic	7	Achillea millefolium	Achillea millefolium	2908230	Achillea millefolium	L.	Asteraceae	1835	2165	0.908586	112
Czech Republic	8	Achillea pratensis	Achillea pratensis	3265623	Achillea millefolium subsp. millefolium		Asteraceae	28	151	2.94333	7
Czech Republic	9	Achillea nobilis	Achillea nobilis	3110044	Achillea nobilis	L.	Asteraceae	120	34	-1.44939	24
Czech Republic	10	Achillea pannonica	Achillea pannonica	3110094	Achillea pannonica	Scheele	Asteraceae	290	178	-0.522539	3
Czech Republic	11	Achillea ptarmica	Achillea ptarmica	3109605	Achillea ptarmica	L.	Asteraceae	992	843	-0.423342	48
Czech Republic	12	Achillea collina	Achillea collina	2908241	Achillea setacea	Waldst. & Kit.	Asteraceae	442	393	-0.0120487	2
Czech Republic	13	Aconitum anthora	Aconitum anthora	2618374	Aconitum anthora	L.	Ranunculaceae	12	9	0.389476	0
Czech Republic	14	Aconitum firmum	Aconitum firmum	2618699	Aconitum firmum	Rchb.	Ranunculaceae	22	17	0.379539	0
Czech Republic	15	Aconitum lycoctonum	Aconitum lycoctonum	2619019	Aconitum lycoctonum	L.	Ranunculaceae	150	131	0.231	1
Czech Republic	16	Aconitum plicatum	Aconitum plicatum	2619355	Aconitum plicatum	Köhler ex Rchb.	Ranunculaceae	72	72	0.581082	0
Czech Republic	17	Aconitum variegatum	Aconitum variegatum	2619691	Aconitum variegatum	L.	Ranunculaceae	200	267	0.877079	4
Czech Republic	18	Actaea europaea	Actaea europaea	2620536	Actaea europaea	(Schipcz.) J.Compton	Ranunculaceae	13	8	0.177436	0
Czech Republic	19	Actaea spicata	Actaea spicata	2620577	Actaea spicata	L.	Ranunculaceae	1276	1191	-0.329633	0
Czech Republic	20	Adenophora liliifolia	Adenophora liliifolia	360310	Adenophora liliifolia	(L.) A.DC.	Campanulaceae	22	8	-0.530642	0
Czech Republic	21	Adenostyles alliariae	Adenostyles alliariae	3086712	Adenostyles alliariae	(Gouan) Kern.	Asteraceae	19	18	0.635059	0
Czech Republic	22	Adonis vernalis	Adonis vernalis	2623208	Adonis vernalis	L.	Ranunculaceae	91	72	0.184393	0
Czech Republic	23	Adoxa moschatellina	Adoxa moschatellina	2623230	Adoxa moschatellina	L.	Viburnaceae	572	599	0.233548	1
Czech Republic	24	Buglossoides purpurocaerulea	Buglossoides purpurocaerulea	2623481	Aegonychon purpurocaeruleum	(L.) Holub	Boraginaceae	179	159	0.218672	3
Czech Republic	25	Aegopodium podagraria	Aegopodium podagraria	2623499	Aegopodium podagraria	L.	Apiaceae	1922	2290	1.29529	54
Czech Republic	26	Aethusa cynapium	Aethusa cynapium	2624785	Aethusa cynapium	L.	Apiaceae	695	416	-0.935877	34
Czech Republic	27	Aethusa cynapioides	Aethusa cynapioides	2624789	Aethusa cynapium subsp. elata	(Hoffm.) Schübl. & G.Martens	Apiaceae	96	177	1.4932	0
Czech Republic	28	Agrimonia eupatoria	Agrimonia eupatoria	2907448	Agrimonia eupatoria	L.	Rosaceae	881	1105	0.594741	24
Czech Republic	29	Agrimonia procera	Agrimonia procera	2938687	Agrimonia procera	Wallr.	Rosaceae	124	114	0.35305	4
Czech Republic	30	Agropyron pectinatum	Agropyron pectinatum	388313	Agropyron cristatum	(L.) Gaertn.	Poaceae	9	16	1.21876	60
Czech Republic	31	Agrostis canina	Agrostis canina	389335	Agrostis canina	L.	Poaceae	849	930	0.24503	26
Czech Republic	32	Agrostis capillaris	Agrostis capillaris	387729	Agrostis capillaris	L.	Poaceae	1999	2077	-0.0912939	117
Czech Republic	33	Agrostis gigantea	Agrostis gigantea	389634	Agrostis gigantea	Roth	Poaceae	562	534	0.0431075	121
Czech Republic	34	Agrostis rupestris	Agrostis rupestris	390243	Agrostis rupestris	All.	Poaceae	7	5	0.358969	0
Czech Republic	35	Agrostis stolonifera	Agrostis stolonifera	390383	Agrostis stolonifera	L.	Poaceae	1526	1574	-0.0799334	156
Czech Republic	36	Agrostis vinealis	Agrostis vinealis	390633	Agrostis vinealis	Schreb.	Poaceae	266	283	0.434212	3
Czech Republic	37	Aira caryophyllea	Aira caryophyllea	390804	Aira caryophyllea	L.	Poaceae	372	61	-2.76156	121
Czech Republic	38	Aira praecox	Aira praecox	391043	Aira praecox	L.	Poaceae	40	36	0.512295	49
Czech Republic	39	Ajuga genevensis	Ajuga genevensis	5266	Ajuga genevensis	L.	Lamiaceae	917	726	-0.537972	23
Czech Republic	40	Ajuga pyramidalis	Ajuga pyramidalis	5370	Ajuga pyramidalis	L.	Lamiaceae	47	29	-0.0408841	1
Czech Republic	41	Ajuga reptans	Ajuga reptans	5385	Ajuga reptans	L.	Lamiaceae	1874	1695	-0.857674	54
Czech Republic	42	Alcea biennis	Alcea biennis	2627634	Alcea biennis	Winterl	Malvaceae	32	23	0.238888	6
Czech Republic	43	Aphanes arvensis	Aphanes arvensis	2938788	Alchemilla arvensis	(L.) Scop.	Rosaceae	743	471	-0.866175	28
Czech Republic	44	Aphanes australis	Aphanes australis	3226041	Alchemilla australis	(Rydb.) Bomble	Rosaceae	35	5	-1.87687	31
Czech Republic	45	Alchemilla baltica	Alchemilla baltica	2913397	Alchemilla baltica	Juz.	Rosaceae	8	12	1.02698	2
Czech Republic	46	Alchemilla crinita	Alchemilla crinita	2939182	Alchemilla crinita	Buser	Rosaceae	127	94	0.00735424	0
Czech Republic	47	Alchemilla cymatophylla	Alchemilla cymatophylla	2939203	Alchemilla cymatophylla	Juz.	Rosaceae	33	29	0.502404	2
Czech Republic	48	Alchemilla filicaulis	Alchemilla filicaulis	2939303	Alchemilla filicaulis	Buser	Rosaceae	17	6	-0.480118	10
Czech Republic	49	Alchemilla flabellata	Alchemilla flabellata	2939333	Alchemilla flabellata	Buser	Rosaceae	7	0	-1.83372	0
Czech Republic	50	Alchemilla glabra	Alchemilla glabra	2939375	Alchemilla glabra	Neygenf.	Rosaceae	267	248	0.199243	6
Czech Republic	51	Alchemilla glaucescens	Alchemilla glaucescens	2939395	Alchemilla glaucescens	Wallr.	Rosaceae	416	242	-0.743146	1
Czech Republic	52	Alchemilla gruneica	Alchemilla gruneica	2939508	Alchemilla gruneica	Plocek	Rosaceae	11	24	1.48728	0
Czech Republic	53	Alchemilla micans	Alchemilla micans	2939817	Alchemilla micans	Buser	Rosaceae	318	339	0.399932	7
Czech Republic	54	Alchemilla monticola	Alchemilla monticola	2939882	Alchemilla monticola	Opiz	Rosaceae	873	773	-0.264176	24
Czech Republic	55	Alchemilla obtusa	Alchemilla obtusa	2939934	Alchemilla obtusa	Buser	Rosaceae	24	49	1.6043	0
Czech Republic	56	Alchemilla plicata	Alchemilla plicata	2940059	Alchemilla plicata	Buser	Rosaceae	16	28	1.34279	2
Czech Republic	57	Alchemilla propinqua	Alchemilla propinqua	2940106	Alchemilla propinqua	H.Lindb. ex Juz.	Rosaceae	63	29	-0.529912	2
Czech Republic	58	Alchemilla reniformis	Alchemilla reniformis	2940337	Alchemilla reniformis	Buser	Rosaceae	6	9	0.955008	0
Czech Republic	59	Alchemilla straminea	Alchemilla straminea	2940593	Alchemilla straminea	Buser	Rosaceae	12	26	1.50805	0
Czech Republic	60	Alchemilla suavis	Alchemilla suavis	2940605	Alchemilla suavis	Plocek	Rosaceae	12	19	1.17277	0
Czech Republic	61	Alchemilla subcrenata	Alchemilla subcrenata	2940615	Alchemilla subcrenata	Buser	Rosaceae	365	213	-0.687406	10
Czech Republic	62	Alchemilla subglobosa	Alchemilla subglobosa	2940664	Alchemilla subglobosa	G.C.Westerl.	Rosaceae	21	35	1.32823	1
Czech Republic	63	Alchemilla acutiloba	Alchemilla acutiloba	2940791	Alchemilla vulgaris	L.	Rosaceae	574	655	0.410682	2
Czech Republic	64	Alchemilla xanthochlora	Alchemilla xanthochlora	2941188	Alchemilla xanthochlora	Rothm.	Rosaceae	311	208	-0.40156	4
Czech Republic	65	Aldrovanda vesiculosa	Aldrovanda vesiculosa	5903	Aldrovanda vesiculosa	L.	Droseraceae	7	9	0.859768	4
Czech Republic	66	Alisma gramineum	Alisma gramineum	294793	Alisma gramineum	Lej.	Alismataceae	108	63	-0.320714	8
Czech Republic	67	Alisma lanceolatum	Alisma lanceolatum	294813	Alisma lanceolatum	With.	Alismataceae	186	175	0.304205	26
Czech Republic	68	Alisma plantago-aquatica	Alisma plantago-aquatica	294841	Alisma plantago-aquatica	L.	Alismataceae	1236	1534	0.634612	28
Czech Republic	69	Alliaria petiolata	Alliaria petiolata	2628680	Alliaria petiolata	(M.Bieb.) Cavara & Grande	Brassicaceae	1143	1435	0.64486	57
Czech Republic	70	Allium angulosum	Allium angulosum	295009	Allium angulosum	L.	Amaryllidaceae	124	120	0.434034	4
Czech Republic	71	Allium carinatum	Allium carinatum	295243	Allium carinatum	L.	Amaryllidaceae	30	29	0.637939	8
Czech Republic	72	Allium flavum	Allium flavum	295577	Allium flavum	L.	Amaryllidaceae	61	61	0.606026	3
Czech Republic	73	Allium oleraceum	Allium oleraceum	296142	Allium oleraceum	L.	Amaryllidaceae	656	954	0.95573	10
Czech Republic	74	Allium rotundum	Allium rotundum	296437	Allium rotundum	L.	Amaryllidaceae	88	107	0.848582	8
Czech Republic	75	Allium schoenoprasum	Allium schoenoprasum	296525	Allium schoenoprasum	L.	Amaryllidaceae	90	79	0.344828	24
Czech Republic	76	Allium scorodoprasum	Allium scorodoprasum	296553	Allium scorodoprasum	L.	Amaryllidaceae	252	359	0.958931	6
Czech Republic	77	Allium senescens	Allium senescens	296571	Allium senescens	L.	Amaryllidaceae	218	200	0.226487	0
Czech Republic	78	Allium sphaerocephalon	Allium sphaerocephalon	296631	Allium sphaerocephalon	L.	Amaryllidaceae	34	34	0.67327	2
Czech Republic	79	Allium strictum	Allium strictum	296690	Allium strictum	Schrad.	Amaryllidaceae	19	11	0.0535064	0
Czech Republic	80	Allium ursinum	Allium ursinum	296893	Allium ursinum	L.	Amaryllidaceae	392	422	0.372862	3
Czech Republic	81	Allium victorialis	Allium victorialis	296917	Allium victorialis	L.	Amaryllidaceae	20	12	0.0868398	2
Czech Republic	82	Allium vineale	Allium vineale	296924	Allium vineale	L.	Amaryllidaceae	590	685	0.442568	67
Czech Republic	83	Alnus alnobetula	Alnus alnobetula	6257	Alnus alnobetula	(Ehrh.) K.Koch	Betulaceae	80	65	0.250717	2
Czech Republic	84	Alnus glutinosa	Alnus glutinosa	6364	Alnus glutinosa	(L.) Gaertn.	Betulaceae	1838	2369	2.21468	40
Czech Republic	85	Alnus incana	Alnus incana	6417	Alnus incana	(L.) Moench	Betulaceae	945	1490	1.35453	12
Czech Republic	86	Alopecurus aequalis	Alopecurus aequalis	391253	Alopecurus aequalis	Sobol.	Poaceae	1220	1333	0.176201	15
Czech Republic	87	Alopecurus geniculatus	Alopecurus geniculatus	391395	Alopecurus geniculatus	L.	Poaceae	706	268	-1.76664	103
Czech Republic	88	Alopecurus pratensis	Alopecurus pratensis	391506	Alopecurus pratensis	L.	Poaceae	1626	2168	1.59408	107
Czech Republic	89	Althaea officinalis	Althaea officinalis	2631597	Althaea officinalis	L.	Malvaceae	108	45	-0.832476	28
Czech Republic	90	Alyssum alyssoides	Alyssum alyssoides	2631899	Alyssum alyssoides	(L.) L.	Brassicaceae	460	287	-0.662206	69
Czech Republic	91	Alyssum montanum	Alyssum montanum	2632304	Alyssum montanum	L.	Brassicaceae	103	74	0.00988883	2
Czech Republic	92	Anacamptis coriophora	Anacamptis coriophora	8572	Anacamptis coriophora	(L.) R.M.Bateman, Pridgeon & M.W.Chase	Orchidaceae	42	0	-5.54823	0
Czech Republic	93	Anacamptis morio	Anacamptis morio	8585	Anacamptis morio	(L.) R.M.Bateman, Pridgeon & M.W.Chase	Orchidaceae	542	160	-2.02061	0
Czech Republic	94	Anacamptis palustris	Anacamptis palustris	8586	Anacamptis palustris	(Jacq.) R.M.Bateman, Pridgeon & M.W.Chase	Orchidaceae	77	11	-2.27815	0
Czech Republic	95	Anacamptis pyramidalis	Anacamptis pyramidalis	8593	Anacamptis pyramidalis	(L.) Rich.	Orchidaceae	54	19	-0.866353	0
Czech Republic	96	Andromeda polifolia	Andromeda polifolia	2637263	Andromeda polifolia	L.	Ericaceae	84	100	0.822526	0
Czech Republic	97	Androsace maxima	Androsace maxima	2637638	Androsace maxima	L.	Primulaceae	10	2	-0.800392	6
Czech Republic	98	Androsace septentrionalis	Androsace septentrionalis	2637777	Androsace septentrionalis	L.	Primulaceae	35	1	-3.64288	0
Czech Republic	99	Anemonastrum narcissiflorum	Anemonastrum narcissiflorum	2637965	Anemonastrum narcissiflorum	(L.) Holub	Ranunculaceae	23	8	-0.598277	0
Czech Republic	100	Anemone nemorosa	Anemone nemorosa	2638880	Anemonoides nemorosa	(L.) Holub	Ranunculaceae	1632	1820	0.288969	1
Czech Republic	101	Anemone ranunculoides	Anemone ranunculoides	2638889	Anemonoides ranunculoides	(L.) Holub	Ranunculaceae	502	462	0.0147136	1
Czech Republic	102	Anemone sylvestris	Anemone sylvestris	2638897	Anemonoides sylvestris	(L.) Galasso, Banfi & Soldano	Ranunculaceae	163	195	0.725727	2
Czech Republic	103	Angelica sylvestris	Angelica sylvestris	2639281	Angelica sylvestris	L.	Apiaceae	1650	1926	0.568517	4
Czech Republic	104	Antennaria dioica	Antennaria dioica	3089154	Antennaria dioica	(L.) Gaertn.	Asteraceae	1037	370	-2.22788	0
Czech Republic	105	Anthemis ruthenica	Anthemis ruthenica	3111095	Anthemis ruthenica	M.Bieb.	Asteraceae	109	33	-1.31671	10
Czech Republic	106	Anthericum liliago	Anthericum liliago	299496	Anthericum liliago	L.	Asparagaceae	150	177	0.71741	1
Czech Republic	107	Anthericum ramosum	Anthericum ramosum	299665	Anthericum ramosum	L.	Asparagaceae	442	435	0.176746	0
Czech Republic	108	Hierochlo� australis	Hierochloe australis	393951	Anthoxanthum australe	(Schrad.) Veldkamp	Poaceae	131	44	-1.22094	0
Czech Republic	109	Anthoxanthum alpinum	Anthoxanthum alpinum	394014	Anthoxanthum nipponicum	Honda	Poaceae	16	17	0.767767	5
Czech Republic	110	Hierochlo� odorata	Hierochloe odorata	394017	Anthoxanthum nitens	(Weber) Y.Schouten & Veldkamp	Poaceae	19	7	-0.468252	2
Czech Republic	111	Anthoxanthum odoratum	Anthoxanthum odoratum	394021	Anthoxanthum odoratum	L.	Poaceae	1820	1829	-0.284166	166
Czech Republic	112	Hierochlo� repens	Hierochloe repens	394068	Anthoxanthum repens	(Host) Veldkamp	Poaceae	6	4	0.306767	1
Czech Republic	113	Anthriscus nitidus	Anthriscus nitidus	2641844	Anthriscus nitida	(Wahlenb.) Hazsl.	Apiaceae	270	224	0.00410842	0
Czech Republic	114	Anthriscus sylvestris	Anthriscus sylvestris	2641868	Anthriscus sylvestris	(L.) Hoffm.	Apiaceae	1687	2066	0.961746	37
Czech Republic	115	Anthyllis vulneraria	Anthyllis vulneraria	2642105	Anthyllis vulneraria	L.	Fabaceae	893	728	-0.458865	24
Czech Republic	116	Aquilegia vulgaris	Aquilegia vulgaris	2645045	Aquilegia vulgaris	L.	Ranunculaceae	514	515	0.172093	71
Czech Republic	117	Arabidopsis arenosa	Arabidopsis arenosa	2645201	Arabidopsis arenosa	(L.) Lawalrée	Brassicaceae	336	366	0.427139	10
Czech Republic	118	Arabidopsis halleri	Arabidopsis halleri	2645217	Arabidopsis halleri	(L.) O'Kane & Al-Shehbaz	Brassicaceae	269	268	0.317992	3
Czech Republic	119	Arabidopsis petraea	Arabidopsis petraea	2645230	Arabidopsis lyrata subsp. petraea	(L.) O'Kane & Al-Shehbaz	Brassicaceae	17	24	1.10161	1
Czech Republic	120	Arabidopsis thaliana	Arabidopsis thaliana	2645262	Arabidopsis thaliana	(L.) Heynh.	Brassicaceae	839	1154	0.84745	76
Czech Republic	121	Arabis sudetica	Arabis sudetica	2645292	Arabis allionii	DC.	Brassicaceae	7	3	-0.0547158	1
Czech Republic	122	Arabis auriculata	Arabis auriculata	2645363	Arabis auriculata	Lam.	Brassicaceae	34	30	0.504522	3
Czech Republic	123	Arabis hirsuta	Arabis hirsuta	2645681	Arabis hirsuta	(L.) Scop.	Brassicaceae	305	245	-0.0843529	0
Czech Republic	124	Arabis nemorensis	Arabis nemorensis	2646056	Arabis planisiliqua	(Pers.) Rchb.	Brassicaceae	48	14	-1.08643	1
Czech Republic	125	Arabis sagittata	Arabis sagittata	2646167	Arabis sagittata	(Bertol.) DC.	Brassicaceae	57	39	0.0656526	0
Czech Republic	126	Arctium minus	Arctium minus	2922436	Arctium minus	(Hill) Bernh.	Asteraceae	824	457	-1.18954	96
Czech Republic	127	Arctium nemorosum	Arctium nemorosum	3043680	Arctium nemorosum	Lej.	Asteraceae	248	213	0.0846537	2
Czech Republic	128	Arctostaphylos uva-ursi	Arctostaphylos uva-ursi	2647407	Arctostaphylos uva-ursi	(L.) Spreng.	Ericaceae	21	16	0.366974	0
Czech Republic	129	Aremonia agrimonoides	Aremonia agrimonoides	2941905	Aremonia agrimonoides	(L.) DC.	Rosaceae	29	23	0.381823	4
Czech Republic	130	Arenaria serpyllifolia	Arenaria serpyllifolia	2650139	Arenaria serpyllifolia	L.	Caryophyllaceae	1036	1205	0.382017	78
Czech Republic	131	Potentilla anserina	Potentilla anserina	2941910	Argentina anserina	(L.) Rydb.	Rosaceae	1361	1581	0.407211	30
Czech Republic	132	Sorbus collina	Sorbus collina	3014093	Aria collina	(M.Lepší, P.Lepší & N.Mey.) Sennikov & Kurtto	Rosaceae	49	57	0.851911	0
Czech Republic	133	Sorbus danubialis	Sorbus danubialis	3014089	Aria danubialis	(Jáv.) Sennikov & Kurtto	Rosaceae	101	107	0.613633	0
Czech Republic	134	Sorbus aria	Sorbus aria	2942010	Aria edulis	(Willd.) M.Roem.	Rosaceae	158	184	0.686832	4
Czech Republic	135	Aristolochia clematitis	Aristolochia clematitis	2651289	Aristolochia clematitis	L.	Aristolochiaceae	204	121	-0.469411	22
Czech Republic	136	Armeria elongata	Armeria elongata	2652560	Armeria maritima subsp. elongata	(Hoffm.) Bonnier	Plumbaginaceae	194	165	0.128893	3
Czech Republic	137	Arnica montana	Arnica montana	2909364	Arnica montana	L.	Asteraceae	522	321	-0.741827	0
Czech Republic	138	Arnoseris minima	Arnoseris minima	3074238	Arnoseris minima	(L.) Schweigg. & Korte	Asteraceae	248	17	-3.90584	11
Czech Republic	139	Artemisia austriaca	Artemisia austriaca	3107706	Artemisia austriaca	Jacq.	Asteraceae	6	0	-1.59578	23
Czech Republic	140	Artemisia campestris	Artemisia campestris	3107744	Artemisia campestris	L.	Asteraceae	438	403	0.0537304	5
Czech Republic	141	Artemisia pancicii	Artemisia pancicii	3108231	Artemisia pancicii	Ronniger ex Danihelka & Marhold	Asteraceae	5	3	0.23687	0
Czech Republic	142	Artemisia pontica	Artemisia pontica	3108556	Artemisia pontica	L.	Asteraceae	89	89	0.546188	28
Czech Republic	143	Artemisia vulgaris	Artemisia vulgaris	2922622	Artemisia vulgaris	L.	Asteraceae	1573	1970	0.949213	108
Czech Republic	144	Arum cylindraceum	Arum cylindraceum	16095	Arum cylindraceum	Gasp.	Araceae	119	132	0.657736	0
Czech Republic	145	Arum maculatum	Arum maculatum	16240	Arum maculatum	L.	Araceae	114	130	0.708796	4
Czech Republic	146	Aruncus dioicus	Aruncus dioicus	2942383	Aruncus dioicus	(Walter) Fernald	Rosaceae	440	426	0.147242	22
Czech Republic	147	Asarum europaeum	Asarum europaeum	2654312	Asarum europaeum	L.	Aristolochiaceae	1417	1528	0.112881	8
Czech Republic	148	Asperula tinctoria	Asperula tinctoria	17159	Asperula tinctoria	L.	Rubiaceae	202	150	-0.102969	0
Czech Republic	149	Asplenium adiantum-nigrum	Asplenium adiantum-nigrum	3145638	Asplenium adiantum-nigrum	L.	Aspleniaceae	34	9	-1.08363	0
Czech Republic	150	Asplenium adulterinum	Asplenium adulterinum	3145645	Asplenium adulterinum	Milde	Aspleniaceae	25	20	0.409705	0
Czech Republic	151	Asplenium ceterach	Asplenium ceterach	3145781	Asplenium ceterach	L.	Aspleniaceae	16	9	0.0501623	8
Czech Republic	152	Asplenium cuneifolium	Asplenium cuneifolium	3145818	Asplenium cuneifolium	Viv.	Aspleniaceae	38	34	0.510507	0
Czech Republic	153	Asplenium ruta-muraria	Asplenium ruta-muraria	3145884	Asplenium ruta-muraria	L.	Aspleniaceae	676	609	-0.124274	1
Czech Republic	154	Asplenium scolopendrium	Asplenium scolopendrium	2929850	Asplenium scolopendrium	L.	Aspleniaceae	25	31	0.967459	3
Czech Republic	155	Asplenium septentrionale	Asplenium septentrionale	3147403	Asplenium septentrionale	(L.) Hoffm.	Aspleniaceae	672	448	-0.714657	0
Czech Republic	156	Asplenium trichomanes	Asplenium trichomanes	3147719	Asplenium trichomanes	L.	Aspleniaceae	833	773	-0.138982	0
Czech Republic	157	Asplenium viride	Asplenium viride	3146331	Asplenium viride	Huds.	Aspleniaceae	133	82	-0.289413	1
Czech Republic	158	Aster alpinus	Aster alpinus	3099366	Aster alpinus	L.	Asteraceae	33	11	-0.775157	1
Czech Republic	159	Aster amellus	Aster amellus	3099441	Aster amellus	L.	Asteraceae	162	154	0.350907	4
Czech Republic	160	Astragalus arenarius	Astragalus arenarius	2657579	Astragalus arenarius	L.	Fabaceae	13	4	-0.528749	0
Czech Republic	161	Astragalus austriacus	Astragalus austriacus	2657743	Astragalus austriacus	Jacq.	Fabaceae	118	77	-0.17077	0
Czech Republic	162	Astragalus cicer	Astragalus cicer	2658442	Astragalus cicer	L.	Fabaceae	364	225	-0.588663	37
Czech Republic	163	Astragalus danicus	Astragalus danicus	2658773	Astragalus danicus	Retz.	Fabaceae	185	96	-0.653654	2
Czech Republic	164	Astragalus exscapus	Astragalus exscapus	2659270	Astragalus exscapus	L.	Fabaceae	41	23	-0.142738	0
Czech Republic	165	Astragalus glycyphyllos	Astragalus glycyphyllos	2659600	Astragalus glycyphyllos	L.	Fabaceae	1531	1402	-0.530145	8
Czech Republic	166	Astragalus onobrychis	Astragalus onobrychis	2661603	Astragalus onobrychis	L.	Fabaceae	136	73	-0.510997	3
Czech Republic	167	Astrantia major	Astrantia major	2663972	Astrantia major	L.	Apiaceae	474	392	-0.16736	15
Czech Republic	168	Athyrium distentifolium	Athyrium distentifolium	3173148	Athyrium distentifolium	Tausch ex Opiz	Aspleniaceae	148	117	0.075169	0
Czech Republic	169	Athyrium filix-femina	Athyrium filix-femina	3149492	Athyrium filix-femina	(L.) Roth	Aspleniaceae	1941	1983	-0.21729	0
Czech Republic	170	Atriplex prostrata	Atriplex prostrata	2665694	Atriplex prostrata	Boucher ex DC.	Amaranthaceae	348	349	0.27012	91
Czech Republic	171	Atriplex tatarica	Atriplex tatarica	2665846	Atriplex tatarica	L.	Amaranthaceae	110	109	0.494119	42
Czech Republic	172	Atropa bella-donna	Atropa bella-donna	2665943	Atropa bella-donna	L.	Solanaceae	472	346	-0.385596	31
Czech Republic	173	Aurinia saxatilis	Aurinia saxatilis	2666583	Aurinia saxatilis	(L.) Desv.	Brassicaceae	158	178	0.632489	27
Czech Republic	174	Avenella flexuosa	Avenella flexuosa	398171	Avenella flexuosa	(L.) Drejer	Poaceae	1897	1890	-0.365538	11
Czech Republic	175	Helictotrichon pubescens	Helictotrichon pubescens	398317	Avenula pubescens	(Huds.) Dumort.	Poaceae	1136	1148	-0.0441698	13
Czech Republic	176	Barbarea stricta	Barbarea stricta	2669701	Barbarea stricta	Andrz. ex Besser	Brassicaceae	109	92	0.245997	22
Czech Republic	177	Barbarea vulgaris	Barbarea vulgaris	2669712	Barbarea vulgaris	W.T.Aiton	Brassicaceae	663	807	0.530915	76
Czech Republic	178	Bartsia alpina	Bartsia alpina	2670487	Bartsia alpina	L.	Orobanchaceae	8	6	0.399571	0
Czech Republic	179	Bassia laniflora	Bassia laniflora	2670815	Bassia laniflora	(S.G.Gmel.) A.J.Scott	Amaranthaceae	5	0	-1.33882	3
Czech Republic	180	Bassia prostrata	Bassia prostrata	2670844	Bassia prostrata	(L.) Beck	Amaranthaceae	14	1	-1.87391	8
Czech Republic	181	Bellis perennis	Bellis perennis	2922692	Bellis perennis	L.	Asteraceae	1074	1495	0.991385	144
Czech Republic	182	Berberis vulgaris	Berberis vulgaris	2674612	Berberis vulgaris	L.	Berberidaceae	318	346	0.436539	66
Czech Republic	183	Berula erecta	Berula erecta	2675185	Berula erecta	(Huds.) Coville	Apiaceae	369	343	0.119025	36
Czech Republic	184	Betonica officinalis	Betonica officinalis	21029	Betonica officinalis	L.	Lamiaceae	1069	1152	0.156083	5
Czech Republic	185	Betula nana	Betula nana	21505	Betula nana	L.	Betulaceae	16	17	0.767767	0
Czech Republic	186	Betula pendula	Betula pendula	21582	Betula pendula	Roth	Betulaceae	2127	2350	0.861476	35
Czech Republic	187	Betula pubescens	Betula pubescens	21636	Betula pubescens	Ehrh.	Betulaceae	525	604	0.443663	24
Czech Republic	188	Bidens cernua	Bidens cernua	3116452	Bidens cernua	L.	Asteraceae	730	521	-0.626125	7
Czech Republic	189	Bidens radiata	Bidens radiata	3116956	Bidens radiata	Thuill.	Asteraceae	222	314	0.962531	3
Czech Republic	190	Bidens tripartita	Bidens tripartita	2925725	Bidens tripartita	L.	Asteraceae	1059	915	-0.421702	26
Czech Republic	191	Biscutella laevigata	Biscutella laevigata	2676416	Biscutella laevigata	L.	Brassicaceae	46	27	-0.106031	0
Czech Republic	192	Bistorta officinalis	Bistorta officinalis	2676824	Bistorta officinalis	Delarbre	Polygonaceae	874	1019	0.398871	10
Czech Republic	193	Blechnum spicant	Blechnum spicant	3175779	Blechnum spicant	(L.) Roth	Aspleniaceae	496	371	-0.367484	1
Czech Republic	194	Blysmus compressus	Blysmus compressus	221788	Blysmus compressus	(L.) Panz. ex Link	Cyperaceae	143	55	-1.04165	0
Czech Republic	195	Bolboschoenus laticarpus	Bolboschoenus laticarpus	221903	Bolboschoenus laticarpus	Marhold, Hroudová, Duchácek & Zákr.	Cyperaceae	183	224	0.74414	0
Czech Republic	196	Bolboschoenus maritimus	Bolboschoenus maritimus	221905	Bolboschoenus maritimus	(L.) Palla	Cyperaceae	167	134	0.0702947	11
Czech Republic	197	Bolboschoenus planiculmis	Bolboschoenus planiculmis	221925	Bolboschoenus planiculmis	(F.Schmidt) T.V.Egorova	Cyperaceae	105	154	1.11977	2
Czech Republic	198	Bolboschoenus yagara	Bolboschoenus yagara	221931	Bolboschoenus yagara	(Ohwi) Y.C.Yang & M.Zhan	Cyperaceae	67	119	1.45542	2
Czech Republic	199	Bothriochloa ischaemum	Bothriochloa ischaemum	399335	Bothriochloa ischaemum	(L.) Keng	Poaceae	255	223	0.108067	74
Czech Republic	200	Botrychium lunaria	Botrychium lunaria	3142254	Botrychium lunaria	(L.) Sw.	Ophioglossaceae	455	180	-1.43676	0
Czech Republic	201	Botrychium matricariifolium	Botrychium matricariifolium	3142259	Botrychium matricariifolium	(Retz.) A.Braun ex W.D.J.Koch	Ophioglossaceae	149	73	-0.679273	0
Czech Republic	202	Botrychium multifidum	Botrychium multifidum	3142265	Botrychium multifidum	(S.G.Gmel.) Rupr.	Ophioglossaceae	74	13	-1.96729	0
Czech Republic	203	Brachypodium pinnatum	Brachypodium pinnatum	400000	Brachypodium pinnatum	(L.) P.Beauv.	Poaceae	1222	1344	0.19773	0
Czech Republic	204	Brachypodium sylvaticum	Brachypodium sylvaticum	400100	Brachypodium sylvaticum	(Huds.) P.Beauv.	Poaceae	1250	1473	0.440571	13
Czech Republic	205	Briza media	Briza media	400245	Briza media	L.	Poaceae	1526	1522	-0.213915	24
Czech Republic	206	Bromus benekenii	Bromus benekenii	400723	Bromus benekenii	(Lange) Trimen	Poaceae	873	766	-0.284582	0
Czech Republic	207	Bromus erectus	Bromus erectus	400948	Bromus erectus	Huds.	Poaceae	758	753	0.0458691	37
Czech Republic	208	Bromus inermis	Bromus inermis	401195	Bromus inermis	Leyss.	Poaceae	788	633	-0.425931	124
Czech Republic	209	Bromus racemosus	Bromus racemosus	401730	Bromus racemosus	L.	Poaceae	222	10	-4.47519	78
Czech Republic	210	Bromus ramosus	Bromus ramosus	401751	Bromus ramosus	Huds.	Poaceae	258	80	-1.5864	2
Czech Republic	211	Bromus squarrosus	Bromus squarrosus	401960	Bromus squarrosus	L.	Poaceae	27	4	-1.68165	53
Czech Republic	212	Buphthalmum salicifolium	Buphthalmum salicifolium	3113810	Buphthalmum salicifolium	L.	Asteraceae	8	4	0.0472735	0
Czech Republic	213	Bupleurum affine	Bupleurum affine	2686351	Bupleurum affine	Sadler	Apiaceae	10	4	-0.196142	1
Czech Republic	214	Bupleurum falcatum	Bupleurum falcatum	2686570	Bupleurum falcatum	L.	Apiaceae	452	351	-0.266105	4
Czech Republic	215	Bupleurum longifolium	Bupleurum longifolium	2686853	Bupleurum longifolium	L.	Apiaceae	98	48	-0.560098	2
Czech Republic	216	Bupleurum tenuissimum	Bupleurum tenuissimum	2687223	Bupleurum tenuissimum	L.	Apiaceae	47	7	-1.98277	2
Czech Republic	217	Butomus umbellatus	Butomus umbellatus	301538	Butomus umbellatus	L.	Butomaceae	349	321	0.1148	31
Czech Republic	218	Calamagrostis arundinacea	Calamagrostis arundinacea	402396	Calamagrostis arundinacea	(L.) Roth	Poaceae	1629	1549	-0.448945	1
Czech Republic	219	Calamagrostis canescens	Calamagrostis canescens	402519	Calamagrostis canescens	(Weber) Roth	Poaceae	602	756	0.610857	0
Czech Republic	220	Calamagrostis epigejos	Calamagrostis epigejos	402643	Calamagrostis epigejos	(L.) Roth	Poaceae	1981	2270	0.937207	30
Czech Republic	221	Calamagrostis pseudophragmites	Calamagrostis pseudophragmites	403218	Calamagrostis pseudophragmites	(Haller f.) Koeler	Poaceae	47	29	-0.0408841	1
Czech Republic	222	Calamagrostis purpurea	Calamagrostis purpurea	403265	Calamagrostis purpurea	(Trin.) Trin.	Poaceae	13	17	0.981225	0
Czech Republic	223	Calamagrostis stricta	Calamagrostis stricta	403382	Calamagrostis stricta	(Timm) Koeler	Poaceae	10	5	0.0102765	1
Czech Republic	224	Calamagrostis varia	Calamagrostis varia	403476	Calamagrostis varia	(Schrad.) Host	Poaceae	10	8	0.4584	0
Czech Republic	225	Calamagrostis villosa	Calamagrostis villosa	403510	Calamagrostis villosa	(Chaix) J.F.Gmel.	Poaceae	1179	1021	-0.484841	0
Czech Republic	226	Calla palustris	Calla palustris	30622	Calla palustris	L.	Araceae	240	305	0.763367	5
Czech Republic	227	Callitriche cophocarpa	Callitriche cophocarpa	31557	Callitriche cophocarpa	Sendtn.	Plantaginaceae	547	443	-0.256293	0
Czech Republic	228	Callitriche hamulata	Callitriche hamulata	31590	Callitriche hamulata	Kütz. ex W.D.J.Koch	Plantaginaceae	405	600	0.988483	4
Czech Republic	229	Callitriche hermaphroditica	Callitriche hermaphroditica	31595	Callitriche hermaphroditica	L.	Plantaginaceae	16	4	-0.825345	1
Czech Republic	230	Callitriche palustris	Callitriche palustris	31649	Callitriche palustris	L.	Plantaginaceae	563	632	0.380043	0
Czech Republic	231	Callitriche platycarpa	Callitriche platycarpa	31667	Callitriche platycarpa	Kütz.	Plantaginaceae	27	66	1.86006	0
Czech Republic	232	Callitriche stagnalis	Callitriche stagnalis	31680	Callitriche stagnalis	Scop.	Plantaginaceae	337	414	0.646905	59
Czech Republic	233	Calluna vulgaris	Calluna vulgaris	2692970	Calluna vulgaris	(L.) Hull	Ericaceae	1656	1425	-0.84459	33
Czech Republic	234	Caltha palustris	Caltha palustris	2693856	Caltha palustris	L.	Ranunculaceae	1650	1970	0.718303	2
Czech Republic	235	Calystegia sepium	Calystegia sepium	483559	Calystegia sepium	(L.) R.Br.	Convolvulaceae	880	1282	1.03518	42
Czech Republic	236	Campanula barbata	Campanula barbata	364044	Campanula barbata	L.	Campanulaceae	10	9	0.572992	0
Czech Republic	237	Campanula bohemica	Campanula bohemica	364111	Campanula bohemica	Hruby	Campanulaceae	15	17	0.837605	0
Czech Republic	238	Campanula bononiensis	Campanula bononiensis	364116	Campanula bononiensis	L.	Campanulaceae	114	83	0.00700129	1
Czech Republic	239	Campanula cervicaria	Campanula cervicaria	364236	Campanula cervicaria	L.	Campanulaceae	246	35	-2.78545	2
Czech Republic	240	Campanula gentilis	Campanula gentilis	364681	Campanula gentilis	Kovanda	Campanulaceae	16	32	1.49813	0
Czech Republic	241	Campanula glomerata	Campanula glomerata	364698	Campanula glomerata	L.	Campanulaceae	444	289	-0.573752	28
Czech Republic	242	Campanula latifolia	Campanula latifolia	365023	Campanula latifolia	L.	Campanulaceae	102	95	0.411915	15
Czech Republic	243	Campanula moravica	Campanula moravica	365307	Campanula moravica	(Spitzn.) Kovanda	Campanulaceae	88	91	0.599464	0
Czech Republic	244	Campanula patula	Campanula patula	365444	Campanula patula	L.	Campanulaceae	1520	1927	0.95758	13
Czech Republic	245	Campanula persicifolia	Campanula persicifolia	365512	Campanula persicifolia	L.	Campanulaceae	1326	1230	-0.372972	25
Czech Republic	246	Campanula rapunculoides	Campanula rapunculoides	365789	Campanula rapunculoides	L.	Campanulaceae	1354	1195	-0.537535	75
Czech Republic	247	Campanula rotundifolia	Campanula rotundifolia	365918	Campanula rotundifolia	L.	Campanulaceae	1415	1531	0.126208	5
Czech Republic	248	Campanula sibirica	Campanula sibirica	366314	Campanula sibirica	L.	Campanulaceae	45	31	0.122066	2
Czech Republic	249	Campanula trachelium	Campanula trachelium	366545	Campanula trachelium	L.	Campanulaceae	1452	1202	-0.79637	13
Czech Republic	250	Cardamine amara	Cardamine amara	2699395	Cardamine amara	L.	Brassicaceae	1218	1813	1.44973	0
Czech Republic	251	Dentaria bulbifera	Dentaria bulbifera	2699536	Cardamine bulbifera	(L.) Crantz	Brassicaceae	555	603	0.315665	3
Czech Republic	252	Dentaria enneaphyllos	Dentaria enneaphyllos	2699678	Cardamine enneaphyllos	(L.) Crantz	Brassicaceae	417	384	0.0690074	0
Czech Republic	253	Cardamine flexuosa	Cardamine flexuosa	2699731	Cardamine flexuosa	With.	Brassicaceae	270	412	1.07636	87
Czech Republic	254	Dentaria glandulosa	Dentaria glandulosa	2699795	Cardamine glanduligera	O.Schwarz	Brassicaceae	97	105	0.653876	1
Czech Republic	255	Cardamine impatiens	Cardamine impatiens	2699928	Cardamine impatiens	L.	Brassicaceae	608	631	0.200131	25
Czech Republic	256	Cardamine matthioli	Cardamine matthioli	2700096	Cardamine matthioli	Moretti	Brassicaceae	48	26	-0.228124	0
Czech Republic	257	Cardamine parviflora	Cardamine parviflora	2700230	Cardamine parviflora	L.	Brassicaceae	17	16	0.629126	6
Czech Republic	258	Cardamine pratensis	Cardamine pratensis	2700274	Cardamine pratensis	L.	Brassicaceae	1225	1161	-0.261568	31
Czech Republic	259	Cardamine dentata	Cardamine dentata	2871186	Cardamine pratensis subsp. paludosa	(Knaf) Čelak.	Brassicaceae	113	107	0.417921	0
Czech Republic	260	Cardamine resedifolia	Cardamine resedifolia	2700370	Cardamine resedifolia	L.	Brassicaceae	12	7	0.132544	0
Czech Republic	261	Cardamine trifolia	Cardamine trifolia	2700520	Cardamine trifolia	L.	Brassicaceae	47	31	0.052662	3
Czech Republic	262	Carduus crispus	Carduus crispus	3040823	Carduus crispus	L.	Asteraceae	770	766	0.044226	32
Czech Republic	263	Carduus nutans	Carduus nutans	3041051	Carduus nutans	L.	Asteraceae	527	275	-1.03624	93
Czech Republic	264	Carduus personata	Carduus personata	3041118	Carduus personata	(L.) Jacq.	Asteraceae	205	205	0.384035	0
Czech Republic	265	Carex acuta	Carex acuta	224231	Carex acuta	L.	Cyperaceae	1252	1472	0.432474	1
Czech Republic	266	Carex acutiformis	Carex acutiformis	224284	Carex acutiformis	Ehrh.	Cyperaceae	784	919	0.423671	10
Czech Republic	267	Carex agastachys	Carex agastachys	224328	Carex agastachys	L.f.	Cyperaceae	124	55	-0.778541	1
Czech Republic	268	Carex alba	Carex alba	224346	Carex alba	Scop.	Cyperaceae	9	9	0.667609	1
Czech Republic	269	Carex appropinquata	Carex appropinquata	224556	Carex appropinquata	Schumach.	Cyperaceae	253	174	-0.291508	0
Czech Republic	270	Carex aterrima	Carex aterrima	224700	Carex aterrima	Hoppe	Cyperaceae	6	5	0.480741	0
Czech Republic	271	Carex atrata	Carex atrata	224723	Carex atrata	L.	Cyperaceae	12	6	-0.0229021	0
Czech Republic	272	Carex bigelowii	Carex bigelowii	224946	Carex bigelowii	Torr. ex Schwein.	Cyperaceae	16	15	0.62502	0
Czech Republic	273	Carex bohemica	Carex bohemica	225005	Carex bohemica	Schreb.	Cyperaceae	435	470	0.35729	3
Czech Republic	274	Carex brizoides	Carex brizoides	225134	Carex brizoides	L.	Cyperaceae	1402	1639	0.44526	3
Czech Republic	275	Carex buekii	Carex buekii	225193	Carex buekii	Wimm.	Cyperaceae	278	294	0.414462	0
Czech Republic	276	Carex buxbaumii	Carex buxbaumii	225215	Carex buxbaumii	Wahlenb.	Cyperaceae	27	11	-0.455336	4
Czech Republic	277	Carex canescens	Carex canescens	225264	Carex canescens	L.	Cyperaceae	1064	862	-0.579572	3
Czech Republic	278	Carex capillaris	Carex capillaris	225305	Carex capillaris	L.	Cyperaceae	7	2	-0.3625	0
Czech Republic	279	Carex caryophyllea	Carex caryophyllea	225358	Carex caryophyllea	Latourr.	Cyperaceae	1006	861	-0.414582	9
Czech Republic	280	Carex cespitosa	Carex cespitosa	225431	Carex cespitosa	L.	Cyperaceae	412	326	-0.201517	0
Czech Republic	281	Carex chordorrhiza	Carex chordorrhiza	225519	Carex chordorrhiza	L.f.	Cyperaceae	13	8	0.177436	0
Czech Republic	282	Carex curvata	Carex curvata	225812	Carex curvata	Knaf	Cyperaceae	144	80	-0.473388	0
Czech Republic	283	Carex davalliana	Carex davalliana	225868	Carex davalliana	Sm.	Cyperaceae	418	215	-0.955387	2
Czech Republic	284	Carex demissa	Carex demissa	225929	Carex demissa	Hornem.	Cyperaceae	569	387	-0.597754	5
Czech Republic	285	Carex diandra	Carex diandra	225968	Carex diandra	Schrank	Cyperaceae	307	152	-0.897582	0
Czech Republic	286	Carex digitata	Carex digitata	225999	Carex digitata	L.	Cyperaceae	1418	979	-1.26181	0
Czech Republic	287	Carex dioica	Carex dioica	226034	Carex dioica	L.	Cyperaceae	95	36	-0.936083	0
Czech Republic	288	Carex distans	Carex distans	226085	Carex distans	L.	Cyperaceae	315	121	-1.32217	6
Czech Republic	289	Carex disticha	Carex disticha	226102	Carex disticha	Huds.	Cyperaceae	588	467	-0.32082	5
Czech Republic	290	Carex divulsa	Carex divulsa	226143	Carex divulsa	Stokes	Cyperaceae	69	42	-0.146528	13
Czech Republic	291	Carex echinata	Carex echinata	226238	Carex echinata	Murray	Cyperaceae	1047	816	-0.658796	0
Czech Republic	292	Carex elata	Carex elata	226284	Carex elata	All.	Cyperaceae	266	282	0.428061	0
Czech Republic	293	Carex elongata	Carex elongata	226312	Carex elongata	L.	Cyperaceae	697	655	-0.0471318	0
Czech Republic	294	Carex ericetorum	Carex ericetorum	226367	Carex ericetorum	Pollich	Cyperaceae	120	37	-1.32165	0
Czech Republic	295	Carex flacca	Carex flacca	226565	Carex flacca	Schreb.	Cyperaceae	762	586	-0.49896	15
Czech Republic	296	Carex flava	Carex flava	226588	Carex flava	L.	Cyperaceae	733	546	-0.543618	0
Czech Republic	297	Carex fritschii	Carex fritschii	226744	Carex fritschii	Waisb.	Cyperaceae	13	11	0.513561	0
Czech Republic	298	Carex hartmanii	Carex hartmanii	227225	Carex hartmaniorum	A.Cajander	Cyperaceae	455	435	0.114648	1
Czech Republic	299	Carex hirta	Carex hirta	227326	Carex hirta	L.	Cyperaceae	1622	1681	-0.0782405	25
Czech Republic	300	Carex hordeistichos	Carex hordeistichos	227395	Carex hordeistichos	Vill.	Cyperaceae	80	23	-1.28757	0
Czech Republic	301	Carex hostiana	Carex hostiana	227413	Carex hostiana	DC.	Cyperaceae	79	33	-0.735973	0
Czech Republic	302	Carex humilis	Carex humilis	227447	Carex humilis	Leyss.	Cyperaceae	333	314	0.170963	0
Czech Republic	303	Carex lasiocarpa	Carex lasiocarpa	227947	Carex lasiocarpa	Ehrh.	Cyperaceae	113	113	0.503425	0
Czech Republic	304	Carex leersii	Carex leersii	228028	Carex leersii	F.W.Schultz	Cyperaceae	103	93	0.36198	0
Czech Republic	305	Carex lepidocarpa	Carex lepidocarpa	228063	Carex lepidocarpa	Tausch	Cyperaceae	88	62	0.015743	1
Czech Republic	306	Carex leporina	Carex leporina	228079	Carex leporina	L.	Cyperaceae	1681	1243	-1.37045	24
Czech Republic	307	Carex limosa	Carex limosa	228174	Carex limosa	L.	Cyperaceae	90	56	-0.17704	0
Czech Republic	308	Carex magellanica	Carex magellanica	228449	Carex magellanica	Lam.	Cyperaceae	24	13	-0.0713671	0
Czech Republic	309	Carex melanostachya	Carex melanostachya	228584	Carex melanostachya	M.Bieb. ex Willd.	Cyperaceae	42	33	0.317227	6
Czech Republic	310	Carex michelii	Carex michelii	228625	Carex michelii	Host	Cyperaceae	216	154	-0.187395	0
Czech Republic	311	Carex montana	Carex montana	228753	Carex montana	L.	Cyperaceae	808	477	-1.05616	0
Czech Republic	312	Carex muricata	Carex muricata	228843	Carex muricata	L.	Cyperaceae	802	584	-0.637034	8
Czech Republic	313	Carex nigra	Carex nigra	229004	Carex nigra	(L.) Reichard	Cyperaceae	1622	1444	-0.694105	3
Czech Republic	314	Carex oederi	Carex oederi	229192	Carex oederi	Retz.	Cyperaceae	184	40	-2.01004	0
Czech Republic	315	Carex ornithopoda	Carex ornithopoda	229325	Carex ornithopoda	Willd.	Cyperaceae	30	26	0.494122	0
Czech Republic	316	Carex otomana	Carex otomana	372434	Carex otomana	Molina Gonz., Acedo & Llamas	Cyperaceae	256	156	-0.494538	0
Czech Republic	317	Carex otrubae	Carex otrubae	229356	Carex otrubae	Podp.	Cyperaceae	378	317	-0.0714361	5
Czech Republic	318	Carex pairae	Carex pairae	229401	Carex pairae	F.W.Schultz	Cyperaceae	349	141	-1.2819	7
Czech Republic	319	Carex pallescens	Carex pallescens	229422	Carex pallescens	L.	Cyperaceae	1741	1338	-1.32578	6
Czech Republic	320	Carex panicea	Carex panicea	229462	Carex panicea	L.	Cyperaceae	1443	1191	-0.797972	15
Czech Republic	321	Carex paniculata	Carex paniculata	229486	Carex paniculata	L.	Cyperaceae	397	436	0.407518	1
Czech Republic	322	Carex pauciflora	Carex pauciflora	229568	Carex pauciflora	Lightf.	Cyperaceae	73	56	0.182991	0
Czech Republic	323	Carex pendula	Carex pendula	229622	Carex pendula	Huds.	Cyperaceae	128	231	1.43723	10
Czech Republic	324	Carex pilosa	Carex pilosa	229757	Carex pilosa	Scop.	Cyperaceae	481	441	0.0201673	0
Czech Republic	325	Carex pilulifera	Carex pilulifera	229766	Carex pilulifera	L.	Cyperaceae	1771	1235	-1.67609	1
Czech Republic	326	Carex praecox	Carex praecox	229908	Carex praecox	Schreb.	Cyperaceae	529	348	-0.626605	5
Czech Republic	327	Carex pseudocyperus	Carex pseudocyperus	230022	Carex pseudocyperus	L.	Cyperaceae	335	384	0.520511	1
Czech Republic	328	Carex pulicaris	Carex pulicaris	230115	Carex pulicaris	L.	Cyperaceae	301	180	-0.578237	0
Czech Republic	329	Carex remota	Carex remota	230281	Carex remota	L.	Cyperaceae	1366	1541	0.289643	0
Czech Republic	330	Carex rhizina	Carex rhizina	230338	Carex rhizina	Blytt ex Lindblom	Cyperaceae	55	36	0.00939027	0
Czech Republic	331	Carex riparia	Carex riparia	230409	Carex riparia	Curtis	Cyperaceae	474	544	0.457383	0
Czech Republic	332	Carex rostrata	Carex rostrata	230464	Carex rostrata	Stokes	Cyperaceae	1025	1087	0.120546	1
Czech Republic	333	Carex secalina	Carex secalina	230784	Carex secalina	Willd. ex Wahlenb.	Cyperaceae	76	65	0.337553	3
Czech Republic	334	Carex spicata	Carex spicata	231061	Carex spicata	Huds.	Cyperaceae	1227	743	-1.37936	21
Czech Republic	335	Carex stenophylla	Carex stenophylla	231141	Carex stenophylla	Wahlenb.	Cyperaceae	31	9	-0.929295	2
Czech Republic	336	Carex strigosa	Carex strigosa	231265	Carex strigosa	Huds.	Cyperaceae	18	16	0.561262	1
Czech Republic	337	Carex supina	Carex supina	231368	Carex supina	Willd. ex Wahlenb.	Cyperaceae	125	66	-0.512962	0
Czech Republic	338	Carex sylvatica	Carex sylvatica	231389	Carex sylvatica	Huds.	Cyperaceae	1346	1457	0.132446	8
Czech Republic	339	Carex tomentosa	Carex tomentosa	231586	Carex tomentosa	L.	Cyperaceae	485	385	-0.250502	1
Czech Republic	340	Carex umbrosa	Carex umbrosa	231792	Carex umbrosa	Host	Cyperaceae	344	223	-0.487861	0
Czech Republic	341	Carex vaginata	Carex vaginata	231861	Carex vaginata	Tausch	Cyperaceae	14	6	-0.215036	0
Czech Republic	342	Carex vesicaria	Carex vesicaria	231937	Carex vesicaria	L.	Cyperaceae	1190	1340	0.277354	0
Czech Republic	343	Carex vulpina	Carex vulpina	232133	Carex vulpina	L.	Cyperaceae	749	620	-0.339933	1
Czech Republic	344	Carlina acaulis	Carlina acaulis	2925901	Carlina acaulis	L.	Asteraceae	1112	1211	0.179507	2
Czech Republic	345	Carlina biebersteinii	Carlina biebersteinii	3039998	Carlina biebersteinii	Bernh. ex Hornem.	Asteraceae	101	89	0.328211	0
Czech Republic	346	Carlina vulgaris	Carlina vulgaris	3040104	Carlina vulgaris	L.	Asteraceae	724	589	-0.360357	4
Czech Republic	347	Carpinus betulus	Carpinus betulus	34291	Carpinus betulus	L.	Betulaceae	1420	1631	0.373121	9
Czech Republic	348	Carum carvi	Carum carvi	2701499	Carum carvi	L.	Apiaceae	885	793	-0.243456	56
Czech Republic	349	Catabrosa aquatica	Catabrosa aquatica	403714	Catabrosa aquatica	(L.) P.Beauv.	Poaceae	56	8	-2.1268	4
Czech Republic	350	Centaurea jacea	Centaurea jacea	3049580	Centaurea jacea	L.	Asteraceae	1744	1949	0.35144	75
Czech Republic	351	Centaurea mollis	Centaurea mollis	3050151	Centaurea mollis	Waldst. & Kit.	Asteraceae	6	4	0.306767	0
Czech Republic	352	Centaurea montana	Centaurea montana	3050169	Centaurea montana	L.	Asteraceae	71	39	-0.304201	39
Czech Republic	353	Centaurea oxylepis	Centaurea oxylepis	3050349	Centaurea oxylepis	(Wimm. & Grab.) Hayek	Asteraceae	406	184	-1.15625	0
Czech Republic	354	Centaurea phrygia	Centaurea phrygia	3048529	Centaurea phrygia	L.	Asteraceae	58	91	1.27618	17
Czech Republic	355	Centaurea pseudophrygia	Centaurea pseudophrygia	3048921	Centaurea phrygia subsp. pseudophrygia	(C.A.Mey.) Gugler	Asteraceae	177	172	0.367951	0
Czech Republic	356	Centaurea stenolepis	Centaurea stenolepis	3240404	Centaurea phrygia subsp. stenolepis	(A.Kern.) Gugler	Asteraceae	40	31	0.305914	0
Czech Republic	357	Centaurea scabiosa	Centaurea scabiosa	3049312	Centaurea scabiosa	L.	Asteraceae	1271	1195	-0.305813	32
Czech Republic	358	Centaurea stoebe	Centaurea stoebe	3050723	Centaurea stoebe	L.	Asteraceae	800	690	-0.282693	64
Czech Republic	359	Centaurea triumfetti	Centaurea triumfetti	3050868	Centaurea triumfettii	All.	Asteraceae	217	114	-0.683395	3
Czech Republic	360	Centaurium erythraea	Centaurium erythraea	2708639	Centaurium erythraea	Rafn	Gentianaceae	576	655	0.402739	80
Czech Republic	361	Centaurium littorale	Centaurium littorale	2708691	Centaurium littorale	(Turner) Gilmour	Gentianaceae	43	10	-1.34998	3
Czech Republic	362	Centaurium pulchellum	Centaurium pulchellum	2708736	Centaurium pulchellum	(Sw.) Hayek ex Hand.-Mazz., Stadlm., Janch. & Faltis	Gentianaceae	197	210	0.499003	60
Czech Republic	363	Cephalanthera damasonium	Cephalanthera damasonium	36635	Cephalanthera damasonium	(Mill.) Druce	Orchidaceae	332	473	0.927277	0
Czech Republic	364	Cephalanthera longifolia	Cephalanthera longifolia	36658	Cephalanthera longifolia	(L.) Fritsch	Orchidaceae	182	181	0.400091	0
Czech Republic	365	Cephalanthera rubra	Cephalanthera rubra	36673	Cephalanthera rubra	(L.) Rich.	Orchidaceae	105	86	0.207342	0
Czech Republic	366	Cerastium arvense	Cerastium arvense	2709949	Cerastium arvense	L.	Caryophyllaceae	1257	1385	0.20138	51
Czech Republic	367	Cerastium brachypetalum	Cerastium brachypetalum	2710087	Cerastium brachypetalum	Desp. ex Pers.	Caryophyllaceae	194	170	0.177847	22
Czech Republic	368	Cerastium tenoreanum	Cerastium tenoreanum	2710096	Cerastium brachypetalum subsp. tenoreanum	(Ser.) Soó	Caryophyllaceae	10	24	1.55168	0
Czech Republic	369	Cerastium fontanum	Cerastium fontanum	2710319	Cerastium fontanum	Baumg.	Caryophyllaceae	6	3	0.0889729	113
Czech Republic	370	Cerastium lucorum	Cerastium lucorum	2710336	Cerastium fontanum subsp. lucorum	(Schur) Soó	Caryophyllaceae	299	245	-0.0447473	0
Czech Republic	371	Cerastium glomeratum	Cerastium glomeratum	2710370	Cerastium glomeratum	Thuill.	Caryophyllaceae	536	810	1.03026	195
Czech Republic	372	Cerastium holosteoides	Cerastium holosteoides	2710423	Cerastium holosteoides	Fr.	Caryophyllaceae	1632	1844	0.36182	70
Czech Republic	373	Cerastium glutinosum	Cerastium glutinosum	3262708	Cerastium nutans var. nutans		Caryophyllaceae	440	685	1.08986	0
Czech Republic	374	Cerastium pumilum	Cerastium pumilum	2710761	Cerastium pumilum	Curtis	Caryophyllaceae	72	42	-0.219243	40
Czech Republic	375	Cerastium semidecandrum	Cerastium semidecandrum	2710853	Cerastium semidecandrum	L.	Caryophyllaceae	280	430	1.08486	62
Czech Republic	376	Ceratophyllum demersum	Ceratophyllum demersum	36902	Ceratophyllum demersum	L.	Ceratophyllaceae	481	593	0.598625	20
Czech Republic	377	Ceratophyllum submersum	Ceratophyllum submersum	36951	Ceratophyllum submersum	L.	Ceratophyllaceae	90	129	1.10113	5
Czech Republic	378	Cerinthe minor	Cerinthe minor	2712574	Cerinthe minor	L.	Boraginaceae	293	261	0.104213	4
Czech Republic	379	Chaerophyllum aromaticum	Chaerophyllum aromaticum	2714173	Chaerophyllum aromaticum	L.	Apiaceae	1157	1269	0.195236	3
Czech Republic	380	Chaerophyllum aureum	Chaerophyllum aureum	2714179	Chaerophyllum aureum	L.	Apiaceae	270	281	0.392783	6
Czech Republic	381	Chaerophyllum bulbosum	Chaerophyllum bulbosum	2714191	Chaerophyllum bulbosum	L.	Apiaceae	375	467	0.65539	11
Czech Republic	382	Chaerophyllum hirsutum	Chaerophyllum hirsutum	2714241	Chaerophyllum hirsutum	L.	Apiaceae	1304	1606	0.632052	6
Czech Republic	383	Chaerophyllum temulum	Chaerophyllum temulum	2714333	Chaerophyllum temulum	L.	Apiaceae	679	684	0.108302	16
Czech Republic	384	Leonurus marrubiastrum	Leonurus marrubiastrum	37383	Chaiturus marrubiastrum	(L.) Ehrh. ex Rchb.	Lamiaceae	32	29	0.546721	24
Czech Republic	385	Chamaecytisus albus	Chamaecytisus albus	2715334	Chamaecytisus albus	(Hacq.) Rothm.	Fabaceae	24	5	-1.22085	1
Czech Republic	386	Chamaecytisus austriacus	Chamaecytisus austriacus	2715340	Chamaecytisus austriacus	(L.) Link	Fabaceae	77	48	-0.137049	0
Czech Republic	387	Chamaecytisus ratisbonensis	Chamaecytisus ratisbonensis	2715426	Chamaecytisus ratisbonensis	(Schaeff.) Rothm.	Fabaceae	336	176	-0.837842	1
Czech Republic	388	Chamaecytisus supinus	Chamaecytisus supinus	2715442	Chamaecytisus supinus	(L.) Link	Fabaceae	463	208	-1.23106	0
Czech Republic	389	Chamaecytisus virescens	Chamaecytisus virescens	2715454	Chamaecytisus virescens	(Kovács ex Neilr.) Dostál	Fabaceae	119	73	-0.268374	0
Czech Republic	390	Chelidonium majus	Chelidonium majus	2716702	Chelidonium majus	L.	Papaveraceae	1373	1631	0.505395	60
Czech Republic	391	Chenopodium album	Chenopodium album	2716945	Chenopodium album	L.	Amaranthaceae	1260	1198	-0.267731	253
Czech Republic	392	Chenopodium ficifolium	Chenopodium ficifolium	2717310	Chenopodium ficifolium	Sm.	Amaranthaceae	624	635	0.152605	27
Czech Republic	393	Chenopodium opulifolium	Chenopodium opulifolium	2717608	Chenopodium opulifolium	Schrad. ex W.D.J.Koch & Ziz	Amaranthaceae	84	60	0.0467444	36
Czech Republic	394	Chenopodium suecicum	Chenopodium suecicum	2717848	Chenopodium suecicum	Murr	Amaranthaceae	196	183	0.279931	10
Czech Republic	395	Chimaphila umbellata	Chimaphila umbellata	2718281	Chimaphila umbellata	(L.) W.P.C.Barton	Ericaceae	285	17	-4.1888	0
Czech Republic	396	Chondrilla juncea	Chondrilla juncea	3056390	Chondrilla juncea	L.	Asteraceae	191	196	0.441886	64
Czech Republic	397	Chrysosplenium alternifolium	Chrysosplenium alternifolium	2720069	Chrysosplenium alternifolium	L.	Saxifragaceae	1022	1353	0.786742	0
Czech Republic	398	Chrysosplenium oppositifolium	Chrysosplenium oppositifolium	2720223	Chrysosplenium oppositifolium	L.	Saxifragaceae	185	270	1.04068	0
Czech Republic	399	Cicerbita alpina	Cicerbita alpina	3061420	Cicerbita alpina	(L.) Wallr.	Asteraceae	156	158	0.461466	2
Czech Republic	400	Cicuta virosa	Cicuta virosa	2720775	Cicuta virosa	L.	Apiaceae	182	128	-0.163442	0
Czech Republic	401	Circaea alpina	Circaea alpina	2721778	Circaea alpina	L.	Onagraceae	507	458	-0.0236946	0
Czech Republic	402	Circaea lutetiana	Circaea lutetiana	2721837	Circaea lutetiana	L.	Onagraceae	851	970	0.34387	1
Czech Republic	403	Cirsium acaulon	Cirsium acaulon	3041266	Cirsium acaule subsp. acaule		Asteraceae	403	351	-0.0225489	0
Czech Republic	404	Cirsium brachycephalum	Cirsium brachycephalum	3041439	Cirsium brachycephalum	Juratzka	Asteraceae	9	3	-0.326649	0
Czech Republic	405	Cirsium canum	Cirsium canum	3041485	Cirsium canum	(L.) All.	Asteraceae	725	858	0.455684	3
Czech Republic	406	Cirsium heterophyllum	Cirsium heterophyllum	3041841	Cirsium heterophyllum	(L.) Hill	Asteraceae	440	646	0.966268	3
Czech Republic	407	Cirsium oleraceum	Cirsium oleraceum	3042201	Cirsium oleraceum	(L.) Scop.	Asteraceae	1443	1892	1.06392	7
Czech Republic	408	Cirsium palustre	Cirsium palustre	3042238	Cirsium palustre	(L.) Scop.	Asteraceae	1602	1830	0.409255	16
Czech Republic	409	Cirsium pannonicum	Cirsium pannonicum	3042249	Cirsium pannonicum	(L.f.) Link	Asteraceae	127	99	0.0885051	0
Czech Republic	410	Cirsium rivulare	Cirsium rivulare	3042460	Cirsium rivulare	(Jacq.) All.	Asteraceae	563	610	0.306894	1
Czech Republic	411	Cirsium vulgare	Cirsium vulgare	3042723	Cirsium vulgare	(Savi) Ten.	Asteraceae	1257	1483	0.446275	207
Czech Republic	412	Cladium mariscus	Cladium mariscus	233412	Cladium mariscus	(L.) Pohl	Cyperaceae	5	5	0.603278	2
Czech Republic	413	Cleistogenes serotina	Cleistogenes serotina	405487	Cleistogenes serotina	(L.) Keng	Poaceae	17	5	-0.678665	0
Czech Republic	414	Clematis recta	Clematis recta	2726635	Clematis recta	L.	Ranunculaceae	193	174	0.225747	7
Czech Republic	415	Clematis vitalba	Clematis vitalba	2726964	Clematis vitalba	L.	Ranunculaceae	257	340	0.823779	29
Czech Republic	416	Acinos arvensis	Acinos arvensis	43426	Clinopodium acinos	(L.) Kuntze	Lamiaceae	672	538	-0.359991	27
Czech Republic	417	Clinopodium vulgare	Clinopodium vulgare	43704	Clinopodium vulgare	L.	Lamiaceae	1348	1338	-0.168707	19
Czech Republic	418	Colchicum autumnale	Colchicum autumnale	302771	Colchicum autumnale	L.	Colchicaceae	867	940	0.215349	16
Czech Republic	419	Coleanthus subtilis	Coleanthus subtilis	405667	Coleanthus subtilis	(Tratt.) Seidel ex Roem. & Schult.	Poaceae	114	126	0.6594	0
Czech Republic	420	Comarum palustre	Comarum palustre	2943891	Comarum palustre	L.	Rosaceae	639	545	-0.214066	0
Czech Republic	421	Conioselinum tataricum	Conioselinum tataricum	2734140	Conioselinum tataricum	Hoffm.	Apiaceae	8	3	-0.193359	0
Czech Republic	422	Convallaria majalis	Convallaria majalis	303076	Convallaria majalis	L.	Asparagaceae	1404	1576	0.27341	59
Czech Republic	423	Corallorhiza trifida	Corallorhiza trifida	47090	Corallorhiza trifida	Châtel.	Orchidaceae	139	60	-0.854799	0
Czech Republic	424	Cornus mas	Cornus mas	47432	Cornus mas	L.	Cornaceae	339	336	0.255252	14
Czech Republic	425	Cornus sanguinea	Cornus sanguinea	47495	Cornus sanguinea	L.	Cornaceae	1248	1380	0.2141	14
Czech Republic	426	Coronilla vaginalis	Coronilla vaginalis	2738039	Coronilla vaginalis	Lam.	Fabaceae	31	32	0.722599	1
Czech Republic	427	Securigera varia	Securigera varia	2738047	Coronilla varia	L.	Fabaceae	1409	1456	-0.0469029	95
Czech Republic	428	Corrigiola litoralis	Corrigiola litoralis	2738255	Corrigiola litoralis	L.	Caryophyllaceae	18	9	-0.105379	18
Czech Republic	429	Corydalis cava	Corydalis cava	2738568	Corydalis cava	(L.) Schweigg. & Körte	Papaveraceae	691	624	-0.12728	4
Czech Republic	430	Corydalis intermedia	Corydalis intermedia	2738863	Corydalis intermedia	(L.) Mérat	Papaveraceae	420	337	-0.182764	0
Czech Republic	431	Corydalis pumila	Corydalis pumila	2739165	Corydalis pumila	(Host) Rchb.	Papaveraceae	54	41	0.225878	1
Czech Republic	432	Corydalis solida	Corydalis solida	2739270	Corydalis solida	(L.) Clairv.	Papaveraceae	347	310	0.0647354	12
Czech Republic	433	Corylus avellana	Corylus avellana	47841	Corylus avellana	L.	Betulaceae	1707	2136	1.19542	7
Czech Republic	434	Corynephorus canescens	Corynephorus canescens	405825	Corynephorus canescens	(L.) P.Beauv.	Poaceae	232	135	-0.539214	11
Czech Republic	435	Anthemis tinctoria	Anthemis tinctoria	2906695	Cota tinctoria	(L.) J.Gay	Asteraceae	651	326	-1.22351	74
Czech Republic	436	Cotoneaster integerrimus	Cotoneaster integerrimus	2944191	Cotoneaster integerrimus	Medik.	Rosaceae	249	258	0.40252	3
Czech Republic	437	Cotoneaster laxiflorus	Cotoneaster laxiflorus	2944255	Cotoneaster laxiflorus	J.Jacq. ex Lindl.	Rosaceae	59	25	-0.630227	2
Czech Republic	438	Crambe tataria	Crambe tataria	2741339	Crambe tataria	Sebeók	Brassicaceae	18	13	0.318728	1
Czech Republic	439	Tillaea aquatica	Tillaea aquatica	2741500	Crassula aquatica	(L.) Schönland	Crassulaceae	33	25	0.304143	4
Czech Republic	440	Crataegus laevigata	Crataegus laevigata	2921981	Crataegus laevigata	(Poir.) DC.	Rosaceae	840	739	-0.261219	9
Czech Republic	441	Crataegus monogyna	Crataegus monogyna	2921984	Crataegus monogyna	Jacq.	Rosaceae	896	971	0.207346	56
Czech Republic	442	Crataegus rhipidophylla	Crataegus rhipidophylla	2947081	Crataegus rhipidophylla	Gand.	Rosaceae	296	101	-1.48832	3
Czech Republic	443	Crataegus lindmanii	Crataegus lindmanii	2587646	Crataegus rhipidophylla var. ronnigeri	(K.Malý) Janjic	Rosaceae	6	3	0.0889729	0
Czech Republic	444	Crepis biennis	Crepis biennis	3056749	Crepis biennis	L.	Asteraceae	1268	1845	1.40719	11
Czech Republic	445	Crepis conyzifolia	Crepis conyzifolia	3200675	Crepis conyzifolia	(Gouan) A.Kern.	Asteraceae	40	22	-0.164093	0
Czech Republic	446	Crepis mollis	Crepis mollis	3057150	Crepis mollis	(Jacq.) Asch.	Asteraceae	554	343	-0.756782	0
Czech Republic	447	Crepis paludosa	Crepis paludosa	3056336	Crepis paludosa	(L.) Moench	Asteraceae	1322	1355	-0.0541112	0
Czech Republic	448	Crepis pannonica	Crepis pannonica	3056338	Crepis pannonica	(Jacq.) K.Koch	Asteraceae	16	1	-2.11058	0
Czech Republic	449	Crepis praemorsa	Crepis praemorsa	3057315	Crepis praemorsa	(L.) Tausch	Asteraceae	220	87	-1.14133	0
Czech Republic	450	Crocus heuffelianus	Crocus heuffelianus	327289	Crocus heuffelianus	Herb.	Iridaceae	14	21	1.14315	1
Czech Republic	451	Crocus vernus	Crocus vernus	327781	Crocus vernus	(L.) Hill	Iridaceae	27	28	0.736117	23
Czech Republic	452	Cruciata verna	Cruciata verna	51737	Cruciata glabra subsp. glabra		Rubiaceae	453	417	0.0450595	1
Czech Republic	453	Cruciata laevipes	Cruciata laevipes	51752	Cruciata laevipes	Opiz	Rubiaceae	686	497	-0.565396	14
Czech Republic	454	Cruciata pedemontana	Cruciata pedemontana	51755	Cruciata pedemontana	(Bellardi) Ehrend.	Rubiaceae	13	8	0.177436	29
Czech Republic	455	Cryptogramma crispa	Cryptogramma crispa	3146888	Cryptogramma crispa	(L.) R.Br.	Pteridaceae	19	8	-0.315554	0
Czech Republic	456	Cuscuta epithymum	Cuscuta epithymum	485525	Cuscuta epithymum	(L.) L.	Convolvulaceae	278	271	0.272797	58
Czech Republic	457	Cuscuta europaea	Cuscuta europaea	485542	Cuscuta europaea	L.	Convolvulaceae	415	312	-0.294886	20
Czech Republic	458	Cuscuta lupuliformis	Cuscuta lupuliformis	485165	Cuscuta lupuliformis	Krock.	Convolvulaceae	25	2	-2.30404	15
Czech Republic	459	Cyclamen purpurascens	Cyclamen purpurascens	2749819	Cyclamen purpurascens	Mill.	Primulaceae	74	82	0.731285	2
Czech Republic	460	Asperula cynanchica	Asperula cynanchica	546926	Cynanchica pyrenaica subsp. cynanchica	(L.) P.Caputo & Del Guacchio	Rubiaceae	510	433	-0.142837	2
Czech Republic	461	Cynoglossum montanum	Cynoglossum montanum	2752071	Cynoglossum montanum	L.	Boraginaceae	9	7	0.432005	0
Czech Republic	462	Cynoglossum officinale	Cynoglossum officinale	2752089	Cynoglossum officinale	L.	Boraginaceae	240	252	0.433072	55
Czech Republic	463	Cynosurus cristatus	Cynosurus cristatus	406467	Cynosurus cristatus	L.	Poaceae	924	963	0.101498	67
Czech Republic	464	Cyperus flavescens	Cyperus flavescens	236648	Cyperus flavescens	L.	Cyperaceae	128	10	-3.38575	13
Czech Republic	465	Cyperus fuscus	Cyperus fuscus	236743	Cyperus fuscus	L.	Cyperaceae	369	449	0.614053	23
Czech Republic	466	Cyperus michelianus	Cyperus michelianus	237524	Cyperus michelianus	(L.) Delile	Cyperaceae	23	19	0.457847	4
Czech Republic	467	Cypripedium calceolus	Cypripedium calceolus	53948	Cypripedium calceolus	L.	Orchidaceae	103	84	0.204773	0
Czech Republic	468	Cystopteris fragilis	Cystopteris fragilis	3147368	Cystopteris fragilis	(L.) Bernh.	Aspleniaceae	1075	739	-0.962621	3
Czech Republic	469	Cystopteris sudetica	Cystopteris sudetica	3147384	Cystopteris sudetica	A.Braun & Milde	Aspleniaceae	8	1	-1.00413	0
Czech Republic	470	Cytisus nigricans	Cytisus nigricans	2754790	Cytisus nigricans	L.	Fabaceae	926	541	-1.17724	5
Czech Republic	471	Cytisus procumbens	Cytisus procumbens	2754845	Cytisus procumbens	(Waldst. & Kit. ex Willd.) Spreng.	Fabaceae	67	44	-0.0284268	0
Czech Republic	472	Dactylis glomerata	Dactylis glomerata	406640	Dactylis glomerata	L.	Poaceae	1813	2363	2.24594	229
Czech Republic	473	Dactylis polygama	Dactylis polygama	406676	Dactylis glomerata subsp. lobata	(Drejer) H.Lindb.	Poaceae	1080	825	-0.728112	4
Czech Republic	474	Dactylorhiza incarnata	Dactylorhiza incarnata	55332	Dactylorhiza incarnata	(L.) Soó	Orchidaceae	140	90	-0.237466	0
Czech Republic	475	Dactylorhiza maculata	Dactylorhiza maculata	55410	Dactylorhiza maculata	(L.) Soó	Orchidaceae	160	50	-1.39928	0
Czech Republic	476	Dactylorhiza fuchsii	Dactylorhiza fuchsii	55425	Dactylorhiza maculata subsp. fuchsii	(Druce) Hyl.	Orchidaceae	488	350	-0.437594	0
Czech Republic	477	Dactylorhiza majalis	Dactylorhiza majalis	55447	Dactylorhiza majalis	(Rchb.) P.F.Hunt & Summerh.	Orchidaceae	1296	1133	-0.529201	0
Czech Republic	478	Dactylorhiza traunsteineri	Dactylorhiza traunsteineri	55471	Dactylorhiza majalis subsp. lapponica	(Laest. ex Hartm.) H.Sund.	Orchidaceae	16	14	0.546623	0
Czech Republic	479	Dactylorhiza sambucina	Dactylorhiza sambucina	55564	Dactylorhiza sambucina	(L.) Soó	Orchidaceae	291	94	-1.56929	0
Czech Republic	480	Coeloglossum viride	Coeloglossum viride	55635	Dactylorhiza viridis	(L.) R.M.Bateman, Pridgeon & M.W.Chase	Orchidaceae	126	34	-1.54016	0
Czech Republic	481	Danthonia alpina	Danthonia alpina	406909	Danthonia alpina	Vest	Poaceae	9	5	0.123123	0
Czech Republic	482	Danthonia decumbens	Danthonia decumbens	407014	Danthonia decumbens	(L.) DC.	Poaceae	1179	970	-0.61661	23
Czech Republic	483	Daphne cneorum	Daphne cneorum	2756911	Daphne cneorum	L.	Thymelaeaceae	137	28	-1.99072	1
Czech Republic	484	Daphne mezereum	Daphne mezereum	2757105	Daphne mezereum	L.	Thymelaeaceae	955	1071	0.285654	21
Czech Republic	485	Daucus carota	Daucus carota	2757936	Daucus carota	L.	Apiaceae	1384	1685	0.620452	176
Czech Republic	486	Delphinium elatum	Delphinium elatum	2759714	Delphinium elatum	L.	Ranunculaceae	16	12	0.372255	15
Czech Republic	487	Deschampsia cespitosa	Deschampsia cespitosa	407579	Deschampsia cespitosa	(L.) P.Beauv.	Poaceae	2081	2286	0.60953	5
Czech Republic	488	Dianthus armeria	Dianthus armeria	2763820	Dianthus armeria	L.	Caryophyllaceae	262	221	0.0401109	71
Czech Republic	489	Dianthus carthusianorum	Dianthus carthusianorum	2763976	Dianthus carthusianorum	L.	Caryophyllaceae	636	714	0.356956	6
Czech Republic	490	Dianthus deltoides	Dianthus deltoides	2764144	Dianthus deltoides	L.	Caryophyllaceae	1203	1484	0.599562	44
Czech Republic	491	Dianthus pontederae	Dianthus pontederae	2764271	Dianthus giganteiformis subsp. pontederae	(A.Kern.) Soó	Caryophyllaceae	66	71	0.702902	0
Czech Republic	492	Dianthus gratianopolitanus	Dianthus gratianopolitanus	2764306	Dianthus gratianopolitanus	Vill.	Caryophyllaceae	21	22	0.755263	2
Czech Republic	493	Dianthus moravicus	Dianthus moravicus	3007565	Dianthus praecox subsp. lumnitzeri	(Wiesb.) Kmet'ová	Caryophyllaceae	5	6	0.738785	0
Czech Republic	494	Dianthus sylvaticus	Dianthus sylvaticus	3263577	Dianthus seguieri subsp. seguieri		Caryophyllaceae	57	61	0.714518	1
Czech Republic	495	Dianthus superbus	Dianthus superbus	2764999	Dianthus superbus	L.	Caryophyllaceae	265	113	-1.08701	0
Czech Republic	496	Cerastium dubium	Cerastium dubium	2766223	Dichodon viscidum	(M.Bieb.) Holub	Caryophyllaceae	53	48	0.482481	15
Czech Republic	497	Dictamnus albus	Dictamnus albus	2766952	Dictamnus albus	L.	Rutaceae	128	127	0.467376	6
Czech Republic	498	Digitalis grandiflora	Digitalis grandiflora	2768008	Digitalis grandiflora	Mill.	Plantaginaceae	682	573	-0.269679	16
Czech Republic	499	Dipsacus fullonum	Dipsacus fullonum	2771857	Dipsacus fullonum	L.	Caprifoliaceae	503	699	0.844351	72
Czech Republic	500	Dipsacus laciniatus	Dipsacus laciniatus	2771869	Dipsacus laciniatus	L.	Caprifoliaceae	52	128	1.94666	35
Czech Republic	501	Dipsacus pilosus	Dipsacus pilosus	2771882	Dipsacus pilosus	L.	Caprifoliaceae	25	38	1.22897	0
Czech Republic	502	Doronicum austriacum	Doronicum austriacum	3076482	Doronicum austriacum	Jacq.	Asteraceae	134	160	0.755569	0
Czech Republic	503	Draba muralis	Draba muralis	2777016	Draba muralis	L.	Brassicaceae	28	57	1.62256	4
Czech Republic	504	Draba nemorosa	Draba nemorosa	2777030	Draba nemorosa	L.	Brassicaceae	24	26	0.795559	49
Czech Republic	505	Erophila verna	Erophila verna	2777499	Draba verna	L.	Brassicaceae	592	911	1.08216	72
Czech Republic	506	Erophila spathulata	Erophila spathulata	2777501	Draba verna var. boerhaavii	H.C.Hall	Brassicaceae	21	32	1.21706	0
Czech Republic	507	Dracocephalum austriacum	Dracocephalum austriacum	63740	Dracocephalum austriacum	L.	Lamiaceae	12	8	0.268559	0
Czech Republic	508	Drosera anglica	Drosera anglica	64244	Drosera anglica	Huds.	Droseraceae	39	17	-0.472842	2
Czech Republic	509	Drosera intermedia	Drosera intermedia	64392	Drosera intermedia	Hayne	Droseraceae	12	10	0.498322	1
Czech Republic	510	Drosera rotundifolia	Drosera rotundifolia	64562	Drosera rotundifolia	L.	Droseraceae	536	340	-0.698035	1
Czech Republic	511	Drymocallis rupestris	Drymocallis rupestris	2948222	Drymocallis rupestris	(L.) Soják	Rosaceae	108	33	-1.29977	1
Czech Republic	512	Dryopteris borreri	Dryopteris borreri	3150189	Dryopteris borreri	(Newman) Kinahan	Polypodiaceae	84	191	1.83363	0
Czech Republic	513	Dryopteris cambrensis	Dryopteris cambrensis	3150265	Dryopteris cambrensis	(Fraser-Jenk.) Beitel & W.R.Buck	Polypodiaceae	7	21	1.61034	0
Czech Republic	514	Dryopteris carthusiana	Dryopteris carthusiana	3150274	Dryopteris carthusiana	(Vill.) H.P.Fuchs	Polypodiaceae	1476	1692	0.379172	0
Czech Republic	515	Dryopteris cristata	Dryopteris cristata	3150196	Dryopteris cristata	(L.) A.Gray	Polypodiaceae	50	50	0.632815	0
Czech Republic	516	Dryopteris dilatata	Dryopteris dilatata	3150211	Dryopteris dilatata	(Hoffm.) A.Gray	Polypodiaceae	1579	1697	0.0938978	0
Czech Republic	517	Dryopteris expansa	Dryopteris expansa	3150220	Dryopteris expansa	(C.Presl) Fraser-Jenk. & Jermy	Polypodiaceae	176	229	0.853022	0
Czech Republic	518	Dryopteris filix-mas	Dryopteris filix-mas	2929967	Dryopteris filix-mas	(L.) Schott	Polypodiaceae	1455	2064	1.64035	5
Czech Republic	519	Echium vulgare	Echium vulgare	2784423	Echium vulgare	L.	Boraginaceae	1354	1356	-0.141092	113
Czech Republic	520	Elatine alsinastrum	Elatine alsinastrum	514244	Elatine alsinastrum	L.	Elatinaceae	37	6	-1.7486	1
Czech Republic	521	Elatine hexandra	Elatine hexandra	514276	Elatine hexandra	(Lapierre) DC.	Elatinaceae	60	44	0.155685	0
Czech Republic	522	Elatine hydropiper	Elatine hydropiper	514281	Elatine hydropiper	L.	Elatinaceae	128	191	1.12402	1
Czech Republic	523	Elatine triandra	Elatine triandra	514335	Elatine triandra	Schkuhr	Elatinaceae	99	172	1.39587	9
Czech Republic	524	Eleocharis acicularis	Eleocharis acicularis	242255	Eleocharis acicularis	(L.) Roem. & Schult.	Cyperaceae	626	447	-0.549968	5
Czech Republic	525	Eleocharis mamillata	Eleocharis mamillata	242624	Eleocharis mamillata	(H.Lindb.) H.Lindb.	Cyperaceae	349	288	-0.0764253	0
Czech Republic	526	Eleocharis ovata	Eleocharis ovata	242727	Eleocharis ovata	(Roth) Roem. & Schult.	Cyperaceae	414	400	0.159304	0
Czech Republic	527	Eleocharis palustris	Eleocharis palustris	242738	Eleocharis palustris	(L.) Roem. & Schult.	Cyperaceae	948	776	-0.483263	15
Czech Republic	528	Eleocharis quinqueflora	Eleocharis quinqueflora	242813	Eleocharis quinqueflora	(Hartmann) O.Schwarz	Cyperaceae	176	45	-1.7431	0
Czech Republic	529	Eleocharis uniglumis	Eleocharis uniglumis	242956	Eleocharis uniglumis	(Link) Schult.	Cyperaceae	299	93	-1.64102	0
Czech Republic	530	Elymus caninus	Elymus caninus	410994	Elymus caninus	(L.) L.	Poaceae	923	944	0.0546499	2
Czech Republic	531	Elymus repens	Elymus repens	411505	Elymus repens	(L.) Gould	Poaceae	1561	1922	0.821452	137
Czech Republic	532	Empetrum nigrum	Empetrum nigrum	2788473	Empetrum nigrum	L.	Ericaceae	45	62	1.10012	0
Czech Republic	533	Empetrum hermaphroditum	Empetrum hermaphroditum	3263990	Empetrum nigrum subsp. nigrum		Ericaceae	32	16	-0.238611	0
Czech Republic	534	Epilobium alpestre	Epilobium alpestre	2790071	Epilobium alpestre	(Jacq.) Krock.	Onagraceae	42	18	-0.516777	0
Czech Republic	535	Epilobium alsinifolium	Epilobium alsinifolium	2790084	Epilobium alsinifolium	Vill.	Onagraceae	29	23	0.381823	0
Czech Republic	536	Epilobium anagallidifolium	Epilobium anagallidifolium	2790101	Epilobium anagallidifolium	Lam.	Onagraceae	19	6	-0.642765	0
Czech Republic	537	Epilobium angustifolium	Epilobium angustifolium	2790112	Epilobium angustifolium	L.	Onagraceae	2022	1341	-2.33453	5
Czech Republic	538	Epilobium collinum	Epilobium collinum	2790293	Epilobium collinum	C.C.Gmel.	Onagraceae	906	356	-1.90986	0
Czech Republic	539	Epilobium dodonaei	Epilobium dodonaei	2790362	Epilobium dodonaei	Vill.	Onagraceae	136	107	0.0872971	4
Czech Republic	540	Epilobium hirsutum	Epilobium hirsutum	2790521	Epilobium hirsutum	L.	Onagraceae	1352	1563	0.385619	35
Czech Republic	541	Epilobium lanceolatum	Epilobium lanceolatum	2790614	Epilobium lanceolatum	Sebast. & Mauri	Onagraceae	10	1	-1.32523	0
Czech Republic	542	Epilobium montanum	Epilobium montanum	2790730	Epilobium montanum	L.	Onagraceae	1970	1249	-2.34967	4
Czech Republic	543	Epilobium nutans	Epilobium nutans	2790785	Epilobium nutans	F.W.Schmidt	Onagraceae	42	16	-0.676982	1
Czech Republic	544	Epilobium obscurum	Epilobium obscurum	2790799	Epilobium obscurum	Schreb.	Onagraceae	762	377	-1.34735	18
Czech Republic	545	Epilobium palustre	Epilobium palustre	2790841	Epilobium palustre	L.	Onagraceae	1221	905	-0.906119	1
Czech Republic	546	Epilobium parviflorum	Epilobium parviflorum	2790874	Epilobium parviflorum	Schreb.	Onagraceae	782	490	-0.919698	17
Czech Republic	547	Epilobium roseum	Epilobium roseum	2790998	Epilobium roseum	(Schreb.) Schreb.	Onagraceae	1116	697	-1.20699	1
Czech Republic	548	Epilobium tetragonum	Epilobium tetragonum	2791119	Epilobium tetragonum	L.	Onagraceae	606	645	0.253525	20
Czech Republic	549	Epilobium lamyi	Epilobium lamyi	2791131	Epilobium tetragonum subsp. lamyi	(F.W.Schultz) Nyman	Onagraceae	386	596	1.07458	6
Czech Republic	550	Epipactis albensis	Epipactis albensis	70077	Epipactis albensis	Nováková & Rydlo	Orchidaceae	92	70	0.122591	0
Czech Republic	551	Epipactis atrorubens	Epipactis atrorubens	70091	Epipactis atrorubens	(Hoffm.) Besser	Orchidaceae	121	113	0.3827	1
Czech Republic	552	Epipactis moravica	Epipactis moravica	70106	Epipactis bugacensis	Robatsch	Orchidaceae	8	7	0.536752	0
Czech Republic	553	Epipactis greuteri	Epipactis greuteri	70179	Epipactis greuteri	H.Baumann & Künkele	Orchidaceae	27	22	0.424966	0
Czech Republic	554	Epipactis helleborine	Epipactis helleborine	70185	Epipactis helleborine	(L.) Crantz	Orchidaceae	862	1070	0.565617	39
Czech Republic	555	Epipactis leptochila	Epipactis leptochila	70246	Epipactis leptochila	(Godfery) Godfery	Orchidaceae	5	7	0.854909	0
Czech Republic	556	Epipactis neglecta	Epipactis neglecta	70249	Epipactis leptochila subsp. neglecta	Kümpel	Orchidaceae	8	12	1.02698	0
Czech Republic	557	Epipactis microphylla	Epipactis microphylla	70278	Epipactis microphylla	(Ehrh.) Sw.	Orchidaceae	51	31	-0.0797678	0
Czech Republic	558	Epipactis muelleri	Epipactis muelleri	70283	Epipactis muelleri	Godfery	Orchidaceae	41	39	0.586093	0
Czech Republic	559	Epipactis palustris	Epipactis palustris	70309	Epipactis palustris	(L.) Crantz	Orchidaceae	220	197	0.183909	1
Czech Republic	560	Epipactis pontica	Epipactis pontica	70335	Epipactis pontica	Taubenheim	Orchidaceae	6	10	1.04195	0
Czech Republic	561	Epipactis purpurata	Epipactis purpurata	70346	Epipactis purpurata	Sm.	Orchidaceae	144	199	0.982825	0
Czech Republic	562	Epipogium aphyllum	Epipogium aphyllum	70443	Epipogium aphyllum	Sw.	Orchidaceae	130	17	-2.6375	0
Czech Republic	563	Equisetum arvense	Equisetum arvense	2910663	Equisetum arvense	L.	Equisetaceae	1620	1842	0.391884	6
Czech Republic	564	Equisetum fluviatile	Equisetum fluviatile	3137119	Equisetum fluviatile	L.	Equisetaceae	1280	1358	0.0704685	0
Czech Republic	565	Equisetum hyemale	Equisetum hyemale	2902170	Equisetum hyemale	L.	Equisetaceae	82	37	-0.632806	2
Czech Republic	566	Equisetum palustre	Equisetum palustre	3137127	Equisetum palustre	L.	Equisetaceae	1631	1549	-0.454982	1
Czech Republic	567	Equisetum pratense	Equisetum pratense	3137128	Equisetum pratense	Ehrh.	Equisetaceae	188	93	-0.734444	0
Czech Republic	568	Equisetum ramosissimum	Equisetum ramosissimum	3137129	Equisetum ramosissimum	Desf.	Equisetaceae	150	84	-0.472342	11
Czech Republic	569	Equisetum sylvaticum	Equisetum sylvaticum	3137133	Equisetum sylvaticum	L.	Equisetaceae	1599	1644	-0.109565	0
Czech Republic	570	Equisetum telmateia	Equisetum telmateia	2930100	Equisetum telmateia	Ehrh.	Equisetaceae	247	193	-0.0726942	1
Czech Republic	571	Equisetum variegatum	Equisetum variegatum	3000061	Equisetum variegatum	Schleich. ex F.Weber & D.Mohr	Equisetaceae	59	28	-0.468172	2
Czech Republic	572	Erica carnea	Erica carnea	2792873	Erica carnea	L.	Ericaceae	42	25	-0.0666522	1
Czech Republic	573	Erica tetralix	Erica tetralix	2794578	Erica tetralix	L.	Ericaceae	25	8	-0.72798	10
Czech Republic	574	Erigeron acris	Erigeron acris	3104709	Erigeron acris	L.	Asteraceae	569	477	-0.204891	2
Czech Republic	575	Erigeron angulosus	Erigeron angulosus	3104741	Erigeron acris subsp. angulosus	(Gaudin) Vacc.	Asteraceae	19	4	-1.09094	0
Czech Republic	576	Erigeron macrophyllus	Erigeron macrophyllus	3104759	Erigeron acris subsp. droebachensis	(O.F.Müll.) Arcang.	Asteraceae	73	45	-0.141111	0
Czech Republic	577	Erigeron podolicus	Erigeron podolicus	3234160	Erigeron acris subsp. podolicus	(Besser) Nyman	Asteraceae	34	35	0.712436	0
Czech Republic	578	Erigeron muralis	Erigeron muralis	3105805	Erigeron muralis	Lapeyr.	Asteraceae	265	109	-1.14507	0
Czech Republic	579	Eriophorum angustifolium	Eriophorum angustifolium	244512	Eriophorum angustifolium	Honck.	Cyperaceae	1156	1015	-0.435613	0
Czech Republic	580	Eriophorum gracile	Eriophorum gracile	244552	Eriophorum gracile	W.D.J.Koch	Cyperaceae	79	16	-1.79068	0
Czech Republic	581	Eriophorum latifolium	Eriophorum latifolium	244565	Eriophorum latifolium	Hoppe	Cyperaceae	591	212	-1.74592	0
Czech Republic	582	Eriophorum vaginatum	Eriophorum vaginatum	244613	Eriophorum vaginatum	L.	Cyperaceae	283	277	0.275706	0
Czech Republic	583	Eryngium campestre	Eryngium campestre	2799168	Eryngium campestre	L.	Apiaceae	526	484	0.000338871	11
Czech Republic	584	Eryngium planum	Eryngium planum	2799506	Eryngium planum	L.	Apiaceae	77	14	-1.93505	30
Czech Republic	585	Erysimum crepidifolium	Erysimum crepidifolium	2799954	Erysimum crepidifolium	Rchb.	Brassicaceae	71	86	0.870956	1
Czech Republic	586	Erysimum diffusum	Erysimum diffusum	2799981	Erysimum diffusum	Ehrh.	Brassicaceae	41	42	0.689248	8
Czech Republic	587	Erysimum durum	Erysimum durum	2800241	Erysimum marschallianum	Andrz. ex DC.	Brassicaceae	262	421	1.17446	5
Czech Republic	588	Erysimum odoratum	Erysimum odoratum	2800319	Erysimum odoratum	Ehrh.	Brassicaceae	83	45	-0.363269	13
Czech Republic	589	Erysimum virgatum	Erysimum virgatum	2800561	Erysimum virgatum	Roth	Brassicaceae	50	57	0.820925	19
Czech Republic	590	Euonymus europaeus	Euonymus europaeus	2803293	Euonymus europaeus	L.	Celastraceae	1095	1425	0.755725	43
Czech Republic	591	Euonymus verrucosus	Euonymus verrucosus	2803688	Euonymus verrucosus	Scop.	Celastraceae	190	211	0.574446	1
Czech Republic	592	Eupatorium cannabinum	Eupatorium cannabinum	2926599	Eupatorium cannabinum	L.	Asteraceae	680	761	0.337507	27
Czech Republic	593	Euphorbia amygdaloides	Euphorbia amygdaloides	78308	Euphorbia amygdaloides	L.	Euphorbiaceae	343	307	0.0711559	3
Czech Republic	594	Euphorbia angulata	Euphorbia angulata	78351	Euphorbia angulata	Jacq.	Euphorbiaceae	74	36	-0.493343	0
Czech Republic	595	Euphorbia cyparissias	Euphorbia cyparissias	79231	Euphorbia cyparissias	L.	Euphorbiaceae	1649	1654	-0.233274	73
Czech Republic	596	Euphorbia dulcis	Euphorbia dulcis	79427	Euphorbia dulcis	L.	Euphorbiaceae	1154	802	-1.00292	9
Czech Republic	597	Euphorbia epithymoides	Euphorbia epithymoides	79519	Euphorbia epithymoides	L.	Euphorbiaceae	123	69	-0.415098	12
Czech Republic	598	Euphorbia esula	Euphorbia esula	79567	Euphorbia esula	L.	Euphorbiaceae	1152	821	-0.943451	48
Czech Republic	599	Euphorbia illirica	Euphorbia illirica	80237	Euphorbia illirica	Lam.	Euphorbiaceae	95	44	-0.635551	0
Czech Republic	600	Euphorbia lucida	Euphorbia lucida	80663	Euphorbia lucida	Waldst. & Kit.	Euphorbiaceae	45	20	-0.486336	4
Czech Republic	601	Euphorbia palustris	Euphorbia palustris	81302	Euphorbia palustris	L.	Euphorbiaceae	62	28	-0.552972	1
Czech Republic	602	Euphorbia platyphyllos	Euphorbia platyphyllos	81549	Euphorbia platyphyllos	L.	Euphorbiaceae	405	262	-0.549537	37
Czech Republic	603	Euphorbia salicifolia	Euphorbia salicifolia	81997	Euphorbia salicifolia	Host	Euphorbiaceae	10	4	-0.196142	1
Czech Republic	604	Euphorbia seguieriana	Euphorbia seguieriana	82108	Euphorbia seguieriana	Neck.	Euphorbiaceae	60	14	-1.48045	1
Czech Republic	605	Euphorbia stricta	Euphorbia stricta	82351	Euphorbia stricta	L.	Euphorbiaceae	115	73	-0.206945	3
Czech Republic	606	Euphorbia virgata	Euphorbia virgata	82765	Euphorbia virgata	Waldst. & Kit.	Euphorbiaceae	333	221	-0.436993	64
Czech Republic	607	Euphrasia micrantha	Euphrasia micrantha	2804223	Euphrasia micrantha	Rchb.	Orobanchaceae	42	5	-2.21081	2
Czech Republic	608	Euphrasia nemorosa	Euphrasia nemorosa	2804262	Euphrasia nemorosa	(Pers.) Wallr.	Orobanchaceae	171	99	-0.456926	8
Czech Republic	609	Euphrasia coerulea	Euphrasia coerulea	2910593	Euphrasia nemorosa subsp. coerulea	(Tausch) Hartl	Orobanchaceae	13	2	-1.18067	0
Czech Republic	610	Euphrasia officinalis	Euphrasia officinalis	2804277	Euphrasia officinalis	L.	Orobanchaceae	757	562	-0.566751	0
Czech Republic	611	Euphrasia stricta	Euphrasia stricta	2804468	Euphrasia stricta	J.P.Wolff ex J.F.Lehm.	Orobanchaceae	565	392	-0.557998	16
Czech Republic	612	Fagus sylvatica	Fagus sylvatica	83891	Fagus sylvatica	L.	Fagaceae	1829	2025	0.340301	18
Czech Republic	613	Falcaria vulgaris	Falcaria vulgaris	2807597	Falcaria vulgaris	Bernh.	Apiaceae	611	646	0.237657	29
Czech Republic	614	Fallopia convolvulus	Fallopia convolvulus	2807634	Fallopia convolvulus	(L.) Á.Löve	Polygonaceae	1341	1249	-0.368124	160
Czech Republic	615	Fallopia dumetorum	Fallopia dumetorum	2807641	Fallopia dumetorum	(L.) Holub	Polygonaceae	445	472	0.316971	43
Czech Republic	616	Festuca supina	Festuca supina	414386	Festuca airoides	Lam.	Poaceae	22	15	0.226333	0
Czech Republic	617	Festuca altissima	Festuca altissima	414433	Festuca altissima	All.	Poaceae	697	762	0.280489	2
Czech Republic	618	Festuca amethystina	Festuca amethystina	414443	Festuca amethystina	L.	Poaceae	14	9	0.21504	2
Czech Republic	619	Festuca csikhegyensis	Festuca csikhegyensis	414876	Festuca csikhegyensis	Simonk.	Poaceae	103	21	-1.8849	0
Czech Republic	620	Festuca filiformis	Festuca filiformis	415175	Festuca filiformis	Pourr.	Poaceae	289	283	0.271595	37
Czech Republic	621	Festuca guestfalica	Festuca guestfalica	415318	Festuca guestfalica	Boenn. ex Rchb.	Poaceae	63	31	-0.433651	0
Czech Republic	622	Festuca heterophylla	Festuca heterophylla	415363	Festuca heterophylla	Lam.	Poaceae	621	286	-1.344	10
Czech Republic	623	Festuca ovina	Festuca ovina	415853	Festuca ovina	L.	Poaceae	1265	446	-2.524	30
Czech Republic	624	Festuca pallens	Festuca pallens	416153	Festuca pallens	Host	Poaceae	218	237	0.511913	0
Czech Republic	625	Festuca psammophila	Festuca psammophila	416353	Festuca psammophila	(Hack. ex Čelak.) Fritsch	Poaceae	62	23	-0.83515	0
Czech Republic	626	Festuca pulchra	Festuca pulchra	416395	Festuca pulchra	Schur	Poaceae	67	53	0.245243	1
Czech Republic	627	Festuca rubra	Festuca rubra	416502	Festuca rubra	L.	Poaceae	1658	2172	1.51602	108
Czech Republic	628	Festuca rupicola	Festuca rupicola	416663	Festuca rupicola	Heuff.	Poaceae	709	883	0.578925	1
Czech Republic	629	Festuca brevipila	Festuca brevipila	457587	Festuca trachyphylla	(Hack.) Hack.	Poaceae	375	422	0.464629	76
Czech Republic	630	Festuca valesiaca	Festuca valesiaca	417069	Festuca valesiaca	Schleich. ex Gaudin	Poaceae	250	252	0.354439	11
Czech Republic	631	Filago arvensis	Filago arvensis	3093286	Filago arvensis	L.	Asteraceae	459	547	0.53769	21
Czech Republic	632	Filago germanica	Filago germanica	3093706	Filago germanica	(L.) Huds.	Asteraceae	62	67	0.718025	30
Czech Republic	633	Filago lutescens	Filago lutescens	3093603	Filago lutescens	Jord.	Asteraceae	104	50	-0.604819	1
Czech Republic	634	Filipendula ulmaria	Filipendula ulmaria	2921975	Filipendula ulmaria	(L.) Maxim.	Rosaceae	1698	2109	1.10506	27
Czech Republic	635	Filipendula vulgaris	Filipendula vulgaris	2948585	Filipendula vulgaris	Moench	Rosaceae	524	588	0.393219	19
Czech Republic	636	Fragaria moschata	Fragaria moschata	2948799	Fragaria moschata	Duchesne ex Weston	Rosaceae	1104	981	-0.37642	18
Czech Republic	637	Fragaria vesca	Fragaria vesca	2948952	Fragaria vesca	L.	Rosaceae	2077	1941	-0.927669	64
Czech Republic	638	Fragaria viridis	Fragaria viridis	2949095	Fragaria viridis	Weston	Rosaceae	763	1007	0.722727	1
Czech Republic	639	Frangula alnus	Frangula alnus	2814031	Frangula alnus	Mill.	Rhamnaceae	1653	1775	0.0922824	35
Czech Republic	640	Fraxinus angustifolia	Fraxinus angustifolia	369513	Fraxinus angustifolia	Vahl	Oleaceae	39	63	1.32806	17
Czech Republic	641	Fraxinus excelsior	Fraxinus excelsior	369664	Fraxinus excelsior	L.	Oleaceae	1801	2314	1.89167	18
Czech Republic	642	Fumana procumbens	Fumana procumbens	2815215	Fumana procumbens	(Dunal) Gren. & Godr.	Cistaceae	7	4	0.175262	0
Czech Republic	643	Gagea bohemica	Gagea bohemica	307157	Gagea bohemica	(Zauschn.) Schult. & Schult.f.	Liliaceae	83	73	0.363222	1
Czech Republic	644	Gagea lutea	Gagea lutea	307312	Gagea lutea	(L.) Ker Gawl.	Liliaceae	898	769	-0.352687	0
Czech Republic	645	Gagea minima	Gagea minima	307324	Gagea minima	(L.) Ker Gawl.	Liliaceae	196	145	-0.101148	3
Czech Republic	646	Gagea pratensis	Gagea pratensis	307374	Gagea pratensis	(Pers.) Dumort.	Liliaceae	487	426	-0.0719022	3
Czech Republic	647	Gagea pusilla	Gagea pusilla	307385	Gagea pusilla	(F.W.Schmidt) Sweet	Liliaceae	52	25	-0.415972	0
Czech Republic	648	Gagea transversalis	Gagea transversalis	307471	Gagea transversalis	Steven	Liliaceae	50	36	0.164373	0
Czech Republic	649	Galanthus nivalis	Galanthus nivalis	307568	Galanthus nivalis	L.	Amaryllidaceae	195	531	2.16795	42
Czech Republic	650	Galatella linosyris	Galatella linosyris	3100186	Galatella linosyris	(L.) Rchb.f.	Asteraceae	160	147	0.298384	0
Czech Republic	651	Galeopsis angustifolia	Galeopsis angustifolia	85331	Galeopsis angustifolia	Ehrh. ex Hoffm.	Lamiaceae	427	253	-0.721982	6
Czech Republic	652	Galeopsis bifida	Galeopsis bifida	85339	Galeopsis bifida	Boenn.	Lamiaceae	1006	1021	0.00848219	56
Czech Republic	653	Galeopsis ladanum	Galeopsis ladanum	85385	Galeopsis ladanum	L.	Lamiaceae	733	313	-1.58599	37
Czech Republic	654	Galeopsis pubescens	Galeopsis pubescens	85422	Galeopsis pubescens	Besser	Lamiaceae	1506	1171	-1.02741	4
Czech Republic	655	Galeopsis speciosa	Galeopsis speciosa	85436	Galeopsis speciosa	Mill.	Lamiaceae	829	660	-0.470295	23
Czech Republic	656	Galeopsis tetrahit	Galeopsis tetrahit	85443	Galeopsis tetrahit	L.	Lamiaceae	1513	1177	-1.03275	52
Czech Republic	657	Galium album	Galium album	85609	Galium album	Mill.	Rubiaceae	1163	2124	2.70955	3
Czech Republic	658	Galium aparine	Galium aparine	85676	Galium aparine	L.	Rubiaceae	1773	2257	1.60875	119
Czech Republic	659	Galium austriacum	Galium austriacum	85776	Galium austriacum	Jacq.	Rubiaceae	10	2	-0.800392	0
Czech Republic	660	Galium boreale	Galium boreale	85836	Galium boreale	L.	Rubiaceae	723	878	0.517183	0
Czech Republic	661	Galium elongatum	Galium elongatum	86260	Galium elongatum	C.Presl	Rubiaceae	242	256	0.444096	1
Czech Republic	662	Galium glaucum	Galium glaucum	86410	Galium glaucum	L.	Rubiaceae	312	198	-0.490905	5
Czech Republic	663	Galium intermedium	Galium intermedium	86592	Galium intermedium	Schult.	Rubiaceae	283	299	0.408987	0
Czech Republic	664	Galium mollugo	Galium mollugo	86839	Galium mollugo	L.	Rubiaceae	1168	660	-1.4702	68
Czech Republic	665	Galium odoratum	Galium odoratum	87028	Galium odoratum	(L.) Scop.	Rubiaceae	1368	1461	0.0808901	22
Czech Republic	666	Galium palustre	Galium palustre	87072	Galium palustre	L.	Rubiaceae	1463	1559	0.0621828	20
Czech Republic	667	Galium pumilum	Galium pumilum	87277	Galium pumilum	Murray	Rubiaceae	1070	936	-0.397412	5
Czech Republic	668	Galium rivale	Galium rivale	87347	Galium rivale	(Sm.) Griseb.	Rubiaceae	126	138	0.627546	1
Czech Republic	669	Galium rotundifolium	Galium rotundifolium	87355	Galium rotundifolium	L.	Rubiaceae	1363	747	-1.7472	4
Czech Republic	670	Galium saxatile	Galium saxatile	87432	Galium saxatile	L.	Rubiaceae	332	314	0.177039	7
Czech Republic	671	Galium sudeticum	Galium sudeticum	87612	Galium sudeticum	Tausch	Rubiaceae	6	6	0.625627	0
Czech Republic	672	Galium sylvaticum	Galium sylvaticum	87620	Galium sylvaticum	L.	Rubiaceae	928	783	-0.403041	13
Czech Republic	673	Galium uliginosum	Galium uliginosum	87787	Galium uliginosum	L.	Rubiaceae	1283	1140	-0.475524	5
Czech Republic	674	Galium valdepilosum	Galium valdepilosum	87836	Galium valdepilosum	Heinr.Braun	Rubiaceae	43	70	1.33907	0
Czech Republic	675	Galium verum	Galium verum	87863	Galium verum	L.	Rubiaceae	1439	1599	0.234665	55
Czech Republic	676	Galium wirtgenii	Galium wirtgenii	87903	Galium verum subsp. wirtgenii	(F.W.Schultz) Oborny	Rubiaceae	120	163	0.980018	9
Czech Republic	677	Genista germanica	Genista germanica	2819244	Genista germanica	L.	Fabaceae	806	548	-0.777956	1
Czech Republic	678	Genista pilosa	Genista pilosa	2819471	Genista pilosa	L.	Fabaceae	77	80	0.628091	1
Czech Republic	679	Genista tinctoria	Genista tinctoria	2819641	Genista tinctoria	L.	Fabaceae	1201	1110	-0.321432	27
Czech Republic	680	Gentiana acaulis	Gentiana acaulis	2819808	Gentiana acaulis	L.	Gentianaceae	5	4	0.440566	0
Czech Republic	681	Gentiana asclepiadea	Gentiana asclepiadea	2819987	Gentiana asclepiadea	L.	Gentianaceae	105	100	0.441006	2
Czech Republic	682	Gentiana cruciata	Gentiana cruciata	2820327	Gentiana cruciata	L.	Gentianaceae	154	121	0.0560115	1
Czech Republic	683	Gentiana pannonica	Gentiana pannonica	2821117	Gentiana pannonica	Scop.	Gentianaceae	21	21	0.698288	0
Czech Republic	684	Gentiana pneumonanthe	Gentiana pneumonanthe	2821191	Gentiana pneumonanthe	L.	Gentianaceae	164	104	-0.300913	0
Czech Republic	685	Gentiana punctata	Gentiana punctata	2821301	Gentiana punctata	L.	Gentianaceae	10	5	0.0102765	0
Czech Republic	686	Gentiana verna	Gentiana verna	2821774	Gentiana verna	L.	Gentianaceae	94	5	-3.75821	1
Czech Republic	687	Gentianella amarella	Gentianella amarella	2821885	Gentianella amarella	(L.) Börner	Gentianaceae	195	52	-1.7162	0
Czech Republic	688	Gentianella campestris	Gentianella campestris	2821976	Gentianella campestris	(L.) Börner	Gentianaceae	147	4	-4.95001	0
Czech Republic	689	Gentianella germanica	Gentianella germanica	2822091	Gentianella germanica	(Willd.) Börner	Gentianaceae	19	1	-2.42847	0
Czech Republic	690	Gentianella lutescens	Gentianella lutescens	2822155	Gentianella lutescens	(Velen.) Holub	Gentianaceae	75	10	-2.36326	0
Czech Republic	691	Gentianella obtusifolia	Gentianella obtusifolia	2822196	Gentianella obtusifolia	(F.W.Schmidt) Holub	Gentianaceae	94	9	-2.94065	13
Czech Republic	692	Gentianella praecox	Gentianella praecox	2822233	Gentianella praecox	(A.Kern. & Jos.Kern.) Dostál ex E.Mayer	Gentianaceae	331	49	-2.86339	0
Czech Republic	693	Gentianopsis ciliata	Gentianopsis ciliata	2822421	Gentianopsis ciliata	(L.) Ma	Gentianaceae	455	258	-0.82431	0
Czech Republic	694	Geranium columbinum	Geranium columbinum	2823070	Geranium columbinum	L.	Geraniaceae	491	499	0.211409	28
Czech Republic	695	Geranium divaricatum	Geranium divaricatum	2823198	Geranium divaricatum	Ehrh.	Geraniaceae	105	27	-1.54784	3
Czech Republic	696	Geranium palustre	Geranium palustre	2823751	Geranium palustre	L.	Geraniaceae	781	1071	0.82623	1
Czech Republic	697	Geranium phaeum	Geranium phaeum	2823792	Geranium phaeum	L.	Geraniaceae	274	271	0.301214	17
Czech Republic	698	Geranium pratense	Geranium pratense	2823842	Geranium pratense	L.	Geraniaceae	1245	1657	0.932602	29
Czech Republic	699	Geranium robertianum	Geranium robertianum	2823970	Geranium robertianum	L.	Geraniaceae	1886	2029	0.154784	32
Czech Republic	700	Geranium sanguineum	Geranium sanguineum	2824000	Geranium sanguineum	L.	Geraniaceae	305	302	0.278416	17
Czech Republic	701	Geranium sylvaticum	Geranium sylvaticum	2824138	Geranium sylvaticum	L.	Geraniaceae	254	305	0.654418	1
Czech Republic	702	Geum montanum	Geum montanum	2949392	Geum montanum	L.	Rosaceae	9	3	-0.326649	0
Czech Republic	703	Geum rivale	Geum rivale	2949483	Geum rivale	L.	Rosaceae	653	773	0.469659	2
Czech Republic	704	Geum urbanum	Geum urbanum	2949590	Geum urbanum	L.	Rosaceae	1789	2176	1.11773	21
Czech Republic	705	Gladiolus imbricatus	Gladiolus imbricatus	328505	Gladiolus imbricatus	L.	Iridaceae	160	141	0.231142	3
Czech Republic	706	Gladiolus palustris	Gladiolus palustris	328713	Gladiolus palustris	Gaudin	Iridaceae	20	4	-1.17342	1
Czech Republic	707	Glechoma hederacea	Glechoma hederacea	90109	Glechoma hederacea	L.	Lamiaceae	1472	1859	0.877143	82
Czech Republic	708	Glechoma hirsuta	Glechoma hirsuta	90122	Glechoma hirsuta	Waldst. & Kit.	Lamiaceae	58	66	0.802275	1
Czech Republic	709	Globularia bisnagarica	Globularia bisnagarica	2826667	Globularia bisnagarica	L.	Plantaginaceae	41	35	0.435849	0
Czech Republic	710	Glyceria declinata	Glyceria declinata	417753	Glyceria declinata	Bréb.	Poaceae	777	461	-1.02062	38
Czech Republic	711	Glyceria fluitans	Glyceria fluitans	417786	Glyceria fluitans	(L.) R.Br.	Poaceae	1463	1777	0.656517	42
Czech Republic	712	Glyceria maxima	Glyceria maxima	417855	Glyceria maxima	(Hartm.) Holmb.	Poaceae	864	1240	0.981423	35
Czech Republic	713	Glyceria nemoralis	Glyceria nemoralis	417875	Glyceria nemoralis	(R.Uechtr.) R.Uechtr. & Koern.	Poaceae	147	115	0.0601408	0
Czech Republic	714	Glyceria notata	Glyceria notata	417883	Glyceria notata	Chevall.	Poaceae	960	655	-0.887967	13
Czech Republic	715	Gnaphalium uliginosum	Gnaphalium uliginosum	2926779	Gnaphalium uliginosum	L.	Asteraceae	1283	1098	-0.580393	59
Czech Republic	716	Goodyera repens	Goodyera repens	91902	Goodyera repens	(L.) R.Br.	Orchidaceae	170	14	-3.44588	6
Czech Republic	717	Gratiola officinalis	Gratiola officinalis	2831896	Gratiola officinalis	L.	Plantaginaceae	90	16	-2.03194	2
Czech Republic	718	Groenlandia densa	Groenlandia densa	309909	Groenlandia densa	(L.) Fourr.	Potamogetonaceae	15	5	-0.498946	1
Czech Republic	719	Gymnadenia conopsea	Gymnadenia conopsea	93634	Gymnadenia conopsea	(L.) R.Br.	Orchidaceae	298	221	-0.213691	1
Czech Republic	720	Gymnadenia densiflora	Gymnadenia densiflora	93653	Gymnadenia densiflora	(Wahlenb.) A.Dietr.	Orchidaceae	60	45	0.188346	0
Czech Republic	721	Gymnocarpium dryopteris	Gymnocarpium dryopteris	3145601	Gymnocarpium dryopteris	(L.) Newman	Aspleniaceae	1356	917	-1.25086	0
Czech Republic	722	Gymnocarpium robertianum	Gymnocarpium robertianum	3145608	Gymnocarpium robertianum	(Hoffm.) Newman	Aspleniaceae	352	152	-1.17601	0
Czech Republic	723	Gypsophila fastigiata	Gypsophila fastigiata	2836661	Gypsophila fastigiata	L.	Caryophyllaceae	30	8	-1.0234	0
Czech Republic	724	Gypsophila paniculata	Gypsophila paniculata	2836785	Gypsophila paniculata	L.	Caryophyllaceae	52	10	-1.68813	58
Czech Republic	725	Hackelia deflexa	Hackelia deflexa	2837395	Hackelia deflexa	(Wahlenb.) Opiz	Boraginaceae	61	40	-0.0101121	1
Czech Republic	726	Hammarbya paludosa	Hammarbya paludosa	96077	Hammarbya paludosa	(L.) Kuntze	Orchidaceae	13	3	-0.807548	0
Czech Republic	727	Hedera helix	Hedera helix	96659	Hedera helix	L.	Araliaceae	782	1052	0.774958	95
Czech Republic	728	Hedysarum hedysaroides	Hedysarum hedysaroides	2841311	Hedysarum hedysaroides	(L.) Schinz & Thell.	Fabaceae	7	2	-0.3625	0
Czech Republic	729	Helianthemum canum	Helianthemum canum	2842322	Helianthemum canum	(L.) Hornem.	Cistaceae	14	20	1.0889	0
Czech Republic	730	Helianthemum grandiflorum	Helianthemum grandiflorum	2898065	Helianthemum nummularium subsp. grandiflorum	(Scop.) Schinz & Thell.	Cistaceae	664	661	0.0894128	0
Czech Republic	731	Helichrysum arenarium	Helichrysum arenarium	2927124	Helichrysum arenarium	(L.) Moench	Asteraceae	122	64	-0.516201	1
Czech Republic	732	Helictotrichon planiculme	Helictotrichon planiculme	466343	Helictochloa planiculmis	(Schrad.) Romero Zarco	Poaceae	7	5	0.358969	0
Czech Republic	733	Helictotrichon pratense	Helictotrichon pratense	468424	Helictochloa pratensis	(L.) Romero Zarco	Poaceae	375	333	0.0327525	0
Czech Republic	734	Hepatica nobilis	Hepatica nobilis	2845808	Hepatica nobilis	Schreb.	Ranunculaceae	896	888	-0.0128723	4
Czech Republic	735	Heracleum sphondylium	Heracleum sphondylium	2846164	Heracleum sphondylium	L.	Apiaceae	1840	2005	0.228429	23
Czech Republic	736	Herminium monorchis	Herminium monorchis	98526	Herminium monorchis	(L.) R.Br.	Orchidaceae	7	0	-1.83372	0
Czech Republic	737	Herniaria glabra	Herniaria glabra	2846931	Herniaria glabra	L.	Caryophyllaceae	373	338	0.0704656	14
Czech Republic	738	Hesperis sylvestris	Hesperis sylvestris	2847746	Hesperis sylvestris	Crantz	Brassicaceae	22	17	0.379539	0
Czech Republic	739	Hesperis tristis	Hesperis tristis	2847772	Hesperis tristis	L.	Brassicaceae	15	14	0.619976	3
Czech Republic	740	Hieracium alpinum	Hieracium alpinum	3064048	Hieracium alpinum	L.	Asteraceae	18	12	0.225784	0
Czech Republic	741	Hieracium sudetotubulosum	Hieracium sudetotubulosum	3271270	Hieracium alpinum subsp. tubulosum	(Tausch) Zahn	Asteraceae	8	6	0.399571	0
Czech Republic	742	Hieracium bifidum	Hieracium bifidum	3203065	Hieracium bifidum	Kit. ex Hornem.	Asteraceae	47	32	0.0972569	0
Czech Republic	743	Hieracium caesium	Hieracium caesium	3064380	Hieracium caesium	(Fr.) Fr.	Asteraceae	23	10	-0.329912	0
Czech Republic	744	Hieracium stygium	Hieracium stygium	3256699	Hieracium chlorocephalum subsp. stygium	(R.Uechtr.) Zahn	Asteraceae	9	6	0.289461	0
Czech Republic	745	Hieracium chrysostyloides	Hieracium chrysostyloides	3065191	Hieracium chrysostyloides	(Zahn) Chrtek f.	Asteraceae	5	2	-0.03574	0
Czech Republic	746	Hieracium diaphanoides	Hieracium diaphanoides	3065462	Hieracium diaphanoides	Lindeb.	Asteraceae	5	17	1.54378	0
Czech Republic	747	Hieracium glaucinum	Hieracium glaucinum	3065956	Hieracium glaucinum	Jord.	Asteraceae	14	2	-1.29634	2
Czech Republic	748	Hieracium hypochoeroides	Hieracium hypochoeroides	3066431	Hieracium hypochoeroides	S.Gibson	Asteraceae	5	4	0.440566	0
Czech Republic	749	Hieracium inuloides	Hieracium inuloides	3066645	Hieracium inuloides	Tausch	Asteraceae	6	2	-0.202505	0
Czech Republic	750	Hieracium lachenalii	Hieracium lachenalii	3066897	Hieracium lachenalii	Suter	Asteraceae	1343	1313	-0.216297	27
Czech Republic	751	Hieracium laevigatum	Hieracium laevigatum	3067081	Hieracium laevigatum	Willd.	Asteraceae	824	863	0.143434	3
Czech Republic	752	Hieracium levicaule	Hieracium levicaule	3067302	Hieracium levicaule	Jord.	Asteraceae	147	64	-0.858693	0
Czech Republic	753	Hieracium maculatum	Hieracium maculatum	3067547	Hieracium maculatum	Schrank	Asteraceae	71	115	1.31155	17
Czech Republic	754	Hieracium neoplatyphyllum	Hieracium neoplatyphyllum	3067962	Hieracium maranzae subsp. maranzae		Asteraceae	6	0	-1.59578	0
Czech Republic	755	Hieracium murorum	Hieracium murorum	3067808	Hieracium murorum	L.	Asteraceae	2090	1840	-1.31002	26
Czech Republic	756	Hieracium decipiens	Hieracium decipiens	3285461	Hieracium nigrescens subsp. decipiens	(Tausch) Čelak.	Asteraceae	7	3	-0.0547158	0
Czech Republic	757	Hieracium nigritum	Hieracium nigritum	3068031	Hieracium nigritum	R.Uechtr.	Asteraceae	10	6	0.182184	0
Czech Republic	758	Hieracium onosmoides	Hieracium onosmoides	3067723	Hieracium onosmoides	Fr.	Asteraceae	6	6	0.625627	0
Czech Republic	759	Hieracium prenanthoides	Hieracium prenanthoides	3230611	Hieracium prenanthoides	Vill.	Asteraceae	13	6	-0.120573	0
Czech Republic	760	Hieracium racemosum	Hieracium racemosum	3069181	Hieracium racemosum	Waldst. & Kit. ex Willd.	Asteraceae	444	139	-1.81247	0
Czech Republic	761	Hieracium riphaeum	Hieracium riphaeum	3069254	Hieracium riphaeum	R.Uechtr.	Asteraceae	5	1	-0.449447	0
Czech Republic	762	Hieracium sabaudum	Hieracium sabaudum	3069425	Hieracium sabaudum	L.	Asteraceae	1626	1237	-1.21741	15
Czech Republic	763	Hieracium schmidtii	Hieracium schmidtii	3069524	Hieracium schmidtii	Tausch	Asteraceae	109	128	0.762402	0
Czech Republic	764	Hieracium schustleri	Hieracium schustleri	3069642	Hieracium schustleri	Zlatník	Asteraceae	5	2	-0.03574	0
Czech Republic	765	Hieracium sudeticum	Hieracium sudeticum	3070169	Hieracium sudeticum	Sternb.	Asteraceae	8	3	-0.193359	0
Czech Republic	766	Hieracium umbellatum	Hieracium umbellatum	3070532	Hieracium umbellatum	L.	Asteraceae	953	420	-1.74636	2
Czech Republic	767	Hieracium albinum	Hieracium albinum	3240802	Hieracium umbrosum subsp. albinum	(Fr.) Zahn	Asteraceae	5	0	-1.33882	0
Czech Republic	768	Himantoglossum adriaticum	Himantoglossum adriaticum	99262	Himantoglossum adriaticum	H.Baumann	Orchidaceae	9	9	0.667609	0
Czech Republic	769	Hippocrepis comosa	Hippocrepis comosa	2851417	Hippocrepis comosa	L.	Fabaceae	24	9	-0.52164	2
Czech Republic	770	Hippuris vulgaris	Hippuris vulgaris	2851597	Hippuris vulgaris	L.	Plantaginaceae	155	83	-0.551826	4
Czech Republic	771	Holcus lanatus	Holcus lanatus	419046	Holcus lanatus	L.	Poaceae	1565	1984	1.02211	190
Czech Republic	772	Holcus mollis	Holcus mollis	419058	Holcus mollis	L.	Poaceae	1287	1385	0.117725	27
Czech Republic	773	Holosteum umbellatum	Holosteum umbellatum	2852528	Holosteum umbellatum	L.	Caryophyllaceae	306	447	0.982905	52
Czech Republic	774	Homogyne alpina	Homogyne alpina	3076193	Homogyne alpina	(L.) Cass.	Asteraceae	216	202	0.260602	0
Czech Republic	775	Hordelymus europaeus	Hordelymus europaeus	419180	Hordelymus europaeus	(L.) Jess. ex Harz	Poaceae	383	441	0.503476	2
Czech Republic	776	Hottonia palustris	Hottonia palustris	2853838	Hottonia palustris	L.	Primulaceae	195	132	-0.243605	5
Czech Republic	777	Humulus lupulus	Humulus lupulus	2855039	Humulus lupulus	L.	Cannabaceae	909	1227	0.811411	43
Czech Republic	778	Huperzia selago	Huperzia selago	3138051	Huperzia selago	(L.) Bernh. ex Schrank & Mart.	Lycopodiaceae	349	245	-0.35663	0
Czech Republic	779	Hydrocharis morsus-ranae	Hydrocharis morsus-ranae	308132	Hydrocharis morsus-ranae	L.	Hydrocharitaceae	155	127	0.12146	11
Czech Republic	780	Hydrocotyle vulgaris	Hydrocotyle vulgaris	2856402	Hydrocotyle vulgaris	L.	Araliaceae	84	51	-0.197185	4
Czech Republic	781	Hylotelephium maximum	Hylotelephium maximum	2856976	Hylotelephium maximum	(L.) Holub	Crassulaceae	980	955	-0.0862554	1
Czech Republic	782	Hylotelephium telephium	Hylotelephium telephium	2857008	Hylotelephium telephium	(L.) H.Ohba	Crassulaceae	160	37	-1.86183	45
Czech Republic	783	Hylotelephium jullianum	Hylotelephium jullianum	3265313	Hylotelephium telephium subsp. telephium		Crassulaceae	287	496	1.30666	4
Czech Republic	784	Hypericum elegans	Hypericum elegans	515374	Hypericum elegans	Stephan ex Willd.	Hypericaceae	37	16	-0.46874	0
Czech Republic	785	Hypericum hirsutum	Hypericum hirsutum	515627	Hypericum hirsutum	L.	Hypericaceae	566	435	-0.368089	1
Czech Republic	786	Hypericum humifusum	Hypericum humifusum	515651	Hypericum humifusum	L.	Hypericaceae	329	257	-0.154354	9
Czech Republic	787	Hypericum maculatum	Hypericum maculatum	515948	Hypericum maculatum	Crantz	Hypericaceae	1209	1457	0.514803	7
Czech Republic	788	Hypericum montanum	Hypericum montanum	516033	Hypericum montanum	L.	Hypericaceae	607	317	-1.10832	0
Czech Republic	789	Hypericum perforatum	Hypericum perforatum	516286	Hypericum perforatum	L.	Hypericaceae	2017	2113	-0.0156651	113
Czech Republic	790	Hypericum pulchrum	Hypericum pulchrum	516419	Hypericum pulchrum	L.	Hypericaceae	5	4	0.440566	7
Czech Republic	791	Hypericum tetrapterum	Hypericum tetrapterum	516767	Hypericum tetrapterum	Fr.	Hypericaceae	498	473	0.0772566	4
Czech Republic	792	Hypochaeris glabra	Hypochaeris glabra	3074561	Hypochaeris glabra	L.	Asteraceae	320	17	-4.42803	132
Czech Republic	793	Hypochaeris maculata	Hypochaeris maculata	3074611	Hypochaeris maculata	L.	Asteraceae	186	97	-0.6474	0
Czech Republic	794	Hypochaeris radicata	Hypochaeris radicata	3074657	Hypochaeris radicata	L.	Asteraceae	1263	1438	0.316496	185
Czech Republic	795	Hypochaeris uniflora	Hypochaeris uniflora	3074771	Hypochaeris uniflora	Vill.	Asteraceae	25	14	-0.0384387	0
Czech Republic	796	Illecebrum verticillatum	Illecebrum verticillatum	2861825	Illecebrum verticillatum	L.	Caryophyllaceae	55	15	-1.22913	12
Czech Republic	797	Impatiens noli-tangere	Impatiens noli-tangere	2862919	Impatiens noli-tangere	L.	Balsaminaceae	1686	1928	0.464272	1
Czech Republic	798	Iris aphylla	Iris aphylla	321564	Iris aphylla	L.	Iridaceae	28	24	0.486628	1
Czech Republic	799	Iris arenaria	Iris arenaria	321570	Iris arenaria	Waldst. & Kit.	Iridaceae	12	7	0.132544	0
Czech Republic	800	Iris graminea	Iris graminea	321895	Iris graminea	L.	Iridaceae	42	33	0.317227	2
Czech Republic	801	Iris pseudacorus	Iris pseudacorus	322261	Iris pseudacorus	L.	Iridaceae	724	1334	1.66656	85
Czech Republic	802	Iris pumila	Iris pumila	322277	Iris pumila	L.	Iridaceae	34	45	1.05334	13
Czech Republic	803	Iris sibirica	Iris sibirica	322377	Iris sibirica	L.	Iridaceae	246	424	1.30848	17
Czech Republic	804	Iris variegata	Iris variegata	322538	Iris variegata	L.	Iridaceae	76	56	0.114763	5
Czech Republic	805	Isolepis setacea	Isolepis setacea	250537	Isolepis setacea	(L.) R.Br.	Cyperaceae	211	273	0.815049	11
Czech Republic	806	Isopyrum thalictroides	Isopyrum thalictroides	2867663	Isopyrum thalictroides	L.	Ranunculaceae	309	246	-0.103417	3
Czech Republic	807	Senecio aquaticus	Senecio aquaticus	3082378	Jacobaea aquatica	(Hill) G.Gaertn., B.Mey. & Scherb.	Asteraceae	255	304	0.641072	12
Czech Republic	808	Senecio erraticus	Senecio erraticus	3082561	Jacobaea erratica	(Bertol.) Fourr.	Asteraceae	203	71	-1.30702	1
Czech Republic	809	Senecio erucifolius	Senecio erucifolius	3082562	Jacobaea erucifolia	(L.) G.Gaertn., B.Mey. & Scherb.	Asteraceae	151	36	-1.79367	2
Czech Republic	810	Senecio paludosus	Senecio paludosus	3082704	Jacobaea paludosa	(L.) G.Gaertn., B.Mey. & Scherb.	Asteraceae	48	16	-0.902829	0
Czech Republic	811	Senecio subalpinus	Senecio subalpinus	3082765	Jacobaea subalpina	(W.D.J.Koch) Pelser & Veldkamp	Asteraceae	9	10	0.76742	2
Czech Republic	812	Senecio jacobaea	Senecio jacobaea	3082777	Jacobaea vulgaris	Gaertn.	Asteraceae	900	969	0.189924	42
Czech Republic	813	Jasione montana	Jasione montana	351797	Jasione montana	L.	Campanulaceae	752	722	-0.0266608	12
Czech Republic	814	Juncus acutiflorus	Juncus acutiflorus	314248	Juncus acutiflorus	Ehrh. ex Hoffm.	Juncaceae	127	114	0.310409	6
Czech Republic	815	Juncus alpinoarticulatus	Juncus alpinoarticulatus	314322	Juncus alpinoarticulatus	Chaix	Juncaceae	87	65	0.106942	0
Czech Republic	816	Juncus articulatus	Juncus articulatus	314426	Juncus articulatus	L.	Juncaceae	1282	1517	0.462851	38
Czech Republic	817	Juncus atratus	Juncus atratus	314469	Juncus atratus	Krock.	Juncaceae	47	5	-2.42089	0
Czech Republic	818	Juncus bufonius	Juncus bufonius	314576	Juncus bufonius	L.	Juncaceae	914	1054	0.365673	64
Czech Republic	819	Juncus bulbosus	Juncus bulbosus	314645	Juncus bulbosus	L.	Juncaceae	375	403	0.379192	20
Czech Republic	820	Juncus capitatus	Juncus capitatus	314720	Juncus capitatus	Weigel	Juncaceae	46	10	-1.46883	41
Czech Republic	821	Juncus compressus	Juncus compressus	314772	Juncus compressus	Jacq.	Juncaceae	442	456	0.265737	30
Czech Republic	822	Juncus conglomeratus	Juncus conglomeratus	314807	Juncus conglomeratus	L.	Juncaceae	1285	1186	-0.367084	18
Czech Republic	823	Juncus effusus	Juncus effusus	314902	Juncus effusus	L.	Juncaceae	1706	2172	1.36684	42
Czech Republic	824	Juncus filiformis	Juncus filiformis	315000	Juncus filiformis	L.	Juncaceae	723	716	0.0533263	1
Czech Republic	825	Juncus gerardii	Juncus gerardii	315051	Juncus gerardi	Loisel.	Juncaceae	107	40	-0.993471	26
Czech Republic	826	Juncus inflexus	Juncus inflexus	315191	Juncus inflexus	L.	Juncaceae	618	812	0.711139	13
Czech Republic	827	Juncus minutulus	Juncus minutulus	315477	Juncus minutulus	(Albert & Jahand.) Prain	Juncaceae	8	1	-1.00413	2
Czech Republic	828	Juncus ranarius	Juncus ranarius	315705	Juncus ranarius	Songeon & E.P.Perrier	Juncaceae	23	32	1.11071	0
Czech Republic	829	Juncus sphaerocarpus	Juncus sphaerocarpus	315806	Juncus sphaerocarpus	Nees	Juncaceae	38	35	0.550285	0
Czech Republic	830	Juncus squarrosus	Juncus squarrosus	315820	Juncus squarrosus	L.	Juncaceae	232	190	0.0220937	7
Czech Republic	831	Juncus subnodulosus	Juncus subnodulosus	315859	Juncus subnodulosus	Schrank	Juncaceae	40	18	-0.43684	4
Czech Republic	832	Juncus tenageia	Juncus tenageia	315936	Juncus tenageia	Ehrh. ex L.f.	Juncaceae	47	18	-0.704496	0
Czech Republic	833	Juniperus communis	Juniperus communis	377427	Juniperus communis	L.	Cupressaceae	728	728	0.0725171	2
Czech Republic	834	Jurinea cyanoides	Jurinea cyanoides	3044683	Jurinea cyanoides	(L.) Rchb.	Asteraceae	15	2	-1.40706	0
Czech Republic	835	Jurinea mollis	Jurinea mollis	3045841	Jurinea mollis	(L.) Rchb.	Asteraceae	31	20	0.101901	0
Czech Republic	836	Cnidium dubium	Cnidium dubium	2334250	Kadenia dubia	(Schkuhr) Lavrova & V.N.Tikhom.	Apiaceae	106	71	-0.104356	2
Czech Republic	837	Sorbus bohemica	Sorbus bohemica	3015182	Karpatiosorbus bohemica	(Kovanda) Sennikov & Kurtto	Rosaceae	7	8	0.757785	0
Czech Republic	838	Klasea lycopifolia	Klasea lycopifolia	3047289	Klasea lycopifolia	(Vill.) Á.Löve & D.Löve	Asteraceae	16	12	0.372255	0
Czech Republic	839	Knautia arvensis	Knautia arvensis	2334543	Knautia arvensis	(L.) Coult.	Caprifoliaceae	1620	2006	0.937826	53
Czech Republic	840	Knautia dipsacifolia	Knautia dipsacifolia	2334493	Knautia dipsacifolia	Kreutzer	Caprifoliaceae	128	142	0.645246	0
Czech Republic	841	Knautia drymeia	Knautia drymeia	2335542	Knautia drymeia	Heuff.	Caprifoliaceae	293	185	-0.47881	0
Czech Republic	842	Knautia kitaibelii	Knautia kitaibelii	2898370	Knautia kitaibelii	(Schult.) Borbás	Caprifoliaceae	215	226	0.457774	0
Czech Republic	843	Koeleria glauca	Koeleria glauca	421418	Koeleria glauca	(Spreng.) DC.	Poaceae	32	17	-0.15925	0
Czech Republic	844	Koeleria macrantha	Koeleria macrantha	421574	Koeleria macrantha	(Ledeb.) Schult.	Poaceae	500	431	-0.107825	19
Czech Republic	845	Koeleria pyramidata	Koeleria pyramidata	421711	Koeleria pyramidata	(Lam.) P.Beauv.	Poaceae	631	602	0.0162576	3
Czech Republic	846	Mycelis muralis	Mycelis muralis	3062238	Lactuca muralis	(L.) G.Mey.	Asteraceae	1997	1788	-1.06116	23
Czech Republic	847	Lactuca perennis	Lactuca perennis	3062246	Lactuca perennis	L.	Asteraceae	54	39	0.154127	1
Czech Republic	848	Lactuca quercina	Lactuca quercina	2927144	Lactuca quercina	L.	Asteraceae	121	69	-0.385412	0
Czech Republic	849	Lactuca saligna	Lactuca saligna	3062309	Lactuca saligna	L.	Asteraceae	93	19	-1.84231	78
Czech Republic	850	Lactuca viminea	Lactuca viminea	3062411	Lactuca viminea	(L.) J.Presl & C.Presl	Asteraceae	146	66	-0.798295	2
Czech Republic	851	Galeobdolon luteum	Galeobdolon luteum	107456	Lamium galeobdolon subsp. galeobdolon		Lamiaceae	808	1202	1.0646	4
Czech Republic	852	Galeobdolon montanum	Galeobdolon montanum	107457	Lamium galeobdolon subsp. montanum	(Pers.) Hayek	Lamiaceae	953	1323	0.915317	2
Czech Republic	853	Lamium maculatum	Lamium maculatum	107516	Lamium maculatum	(L.) L.	Lamiaceae	1192	1325	0.234796	42
Czech Republic	854	Lappula semicincta	Lappula semicincta	2344384	Lappula heteracantha	(Ledeb.) Gürke	Boraginaceae	6	5	0.480741	3
Czech Republic	855	Lapsana communis	Lapsana communis	3058044	Lapsana communis	L.	Asteraceae	1417	1410	-0.18435	117
Czech Republic	856	Larix decidua	Larix decidua	379112	Larix decidua	Mill.	Pinaceae	1792	1882	-0.0258051	36
Czech Republic	857	Laserpitium archangelica	Laserpitium archangelica	3009637	Laser archangelica	(Wulfen) Spalik & Wojew.	Apiaceae	11	3	-0.577198	0
Czech Republic	858	Laserpitium latifolium	Laserpitium latifolium	2341603	Laserpitium latifolium	L.	Apiaceae	119	72	-0.289666	0
Czech Republic	859	Lathraea squamaria	Lathraea squamaria	2497842	Lathraea squamaria	L.	Orobanchaceae	392	438	0.44249	0
Czech Republic	860	Lathyrus heterophyllus	Lathyrus heterophyllus	2350728	Lathyrus heterophyllus	L.	Fabaceae	38	10	-1.13585	3
Czech Republic	861	Lathyrus latifolius	Lathyrus latifolius	2350701	Lathyrus latifolius	L.	Fabaceae	100	119	0.796562	97
Czech Republic	862	Lathyrus linifolius	Lathyrus linifolius	2351366	Lathyrus linifolius	(Reichard) Bässler	Fabaceae	135	145	0.583898	1
Czech Republic	863	Lathyrus niger	Lathyrus niger	2351298	Lathyrus niger	(L.) Bernh.	Fabaceae	565	509	-0.0631205	6
Czech Republic	864	Lathyrus nissolia	Lathyrus nissolia	2351310	Lathyrus nissolia	L.	Fabaceae	70	48	0.0255706	10
Czech Republic	865	Lathyrus palustris	Lathyrus palustris	2351505	Lathyrus palustris	L.	Fabaceae	71	40	-0.267018	1
Czech Republic	866	Lathyrus pannonicus	Lathyrus pannonicus	2351481	Lathyrus pannonicus	(Jacq.) Garcke	Fabaceae	51	29	-0.174136	3
Czech Republic	867	Lathyrus pisiformis	Lathyrus pisiformis	2351541	Lathyrus pisiformis	L.	Fabaceae	12	4	-0.422109	1
Czech Republic	868	Lathyrus pratensis	Lathyrus pratensis	2351512	Lathyrus pratensis	L.	Fabaceae	1711	1990	0.599759	32
Czech Republic	869	Lathyrus sylvestris	Lathyrus sylvestris	2351122	Lathyrus sylvestris	L.	Fabaceae	786	719	-0.148137	38
Czech Republic	870	Lathyrus vernus	Lathyrus vernus	2351026	Lathyrus vernus	(L.) Bernh.	Fabaceae	1201	1112	-0.316431	2
Czech Republic	871	Leersia oryzoides	Leersia oryzoides	422108	Leersia oryzoides	(L.) Sw.	Poaceae	302	414	0.865954	8
Czech Republic	872	Lemna gibba	Lemna gibba	109294	Lemna gibba	L.	Araceae	220	354	1.19196	11
Czech Republic	873	Lemna minor	Lemna minor	109308	Lemna minor	L.	Araceae	1030	1841	2.06642	11
Czech Republic	874	Lemna trisulca	Lemna trisulca	109339	Lemna trisulca	L.	Araceae	246	277	0.548351	0
Czech Republic	875	Leontodon hispidus	Leontodon hispidus	3075058	Leontodon hispidus	L.	Asteraceae	1496	1802	0.635439	13
Czech Republic	876	Leucanthemum margaritae	Leucanthemum margaritae	3112567	Leucanthemum adustum subsp. margaritae	(Gáyer) Holub	Asteraceae	33	15	-0.371264	0
Czech Republic	877	Leucanthemum ircutianum	Leucanthemum ircutianum	3112265	Leucanthemum ircutianum	DC.	Asteraceae	618	991	1.19244	0
Czech Republic	878	Leucanthemum vulgare	Leucanthemum vulgare	3112766	Leucanthemum vulgare	Lam.	Asteraceae	1095	1464	0.853328	169
Czech Republic	879	Leucojum aestivum	Leucojum aestivum	280491	Leucojum aestivum	L.	Amaryllidaceae	34	16	-0.333544	48
Czech Republic	880	Leucojum vernum	Leucojum vernum	280568	Leucojum vernum	L.	Amaryllidaceae	278	404	0.983465	13
Czech Republic	881	Ligularia sibirica	Ligularia sibirica	3077506	Ligularia sibirica	(L.) Cass.	Asteraceae	16	7	-0.227006	2
Czech Republic	882	Ligustrum vulgare	Ligustrum vulgare	353907	Ligustrum vulgare	L.	Oleaceae	810	1127	0.87254	77
Czech Republic	883	Lilium martagon	Lilium martagon	279985	Lilium martagon	L.	Liliaceae	810	934	0.379301	19
Czech Republic	884	Limodorum abortivum	Limodorum abortivum	112374	Limodorum abortivum	(L.) Sw.	Orchidaceae	17	9	-0.0287471	0
Czech Republic	885	Limosella aquatica	Limosella aquatica	2498168	Limosella aquatica	L.	Plantaginaceae	407	392	0.157919	2
Czech Republic	886	Linaria genistifolia	Linaria genistifolia	2499565	Linaria genistifolia	(L.) Mill.	Plantaginaceae	115	87	0.0644195	17
Czech Republic	887	Lindernia procumbens	Lindernia procumbens	2498807	Lindernia procumbens	(Krock.) Borbás	Linderniaceae	41	27	0.0774005	7
Czech Republic	888	Linum austriacum	Linum austriacum	2347528	Linum austriacum	L.	Linaceae	49	49	0.635328	9
Czech Republic	889	Linum catharticum	Linum catharticum	2348507	Linum catharticum	L.	Linaceae	974	774	-0.566267	20
Czech Republic	890	Linum flavum	Linum flavum	2347505	Linum flavum	L.	Linaceae	75	56	0.137259	1
Czech Republic	891	Linum hirsutum	Linum hirsutum	2347157	Linum hirsutum	L.	Linaceae	38	16	-0.512017	1
Czech Republic	892	Linum tenuifolium	Linum tenuifolium	2353481	Linum tenuifolium	L.	Linaceae	90	75	0.265619	0
Czech Republic	893	Chenopodium polyspermum	Chenopodium polyspermum	2914227	Lipandra polysperma	(L.) S.Fuentes, Uotila & Borsch	Amaranthaceae	1046	975	-0.226168	27
Czech Republic	894	Liparis loeselii	Liparis loeselii	112965	Liparis loeselii	(L.) Rich.	Orchidaceae	24	12	-0.170046	0
Czech Republic	895	Lithospermum officinale	Lithospermum officinale	2343333	Lithospermum officinale	L.	Boraginaceae	67	84	0.929539	26
Czech Republic	896	Littorella uniflora	Littorella uniflora	2495473	Littorella uniflora	(L.) Asch.	Plantaginaceae	57	16	-1.20189	0
Czech Republic	897	Filago minima	Filago minima	3093631	Logfia minima	(Sm.) Dumort.	Asteraceae	196	145	-0.101148	10
Czech Republic	898	Festuca arundinacea	Festuca arundinacea	422765	Lolium arundinaceum	(Schreb.) Darbysh.	Poaceae	273	712	2.13518	164
Czech Republic	899	Festuca gigantea	Festuca gigantea	422802	Lolium giganteum	(L.) Darbysh.	Poaceae	1556	1727	0.245103	6
Czech Republic	900	Lolium perenne	Lolium perenne	422848	Lolium perenne	L.	Poaceae	1224	1772	1.31233	283
Czech Republic	901	Festuca pratensis	Festuca pratensis	422867	Lolium pratense	(Huds.) Darbysh.	Poaceae	1347	1768	0.957549	96
Czech Republic	902	Lonicera nigra	Lonicera nigra	2339845	Lonicera nigra	L.	Caprifoliaceae	543	468	-0.135423	1
Czech Republic	903	Lonicera xylosteum	Lonicera xylosteum	2343075	Lonicera xylosteum	L.	Caprifoliaceae	843	900	0.183784	34
Czech Republic	904	Cirsium eriophorum	Cirsium eriophorum	3292745	Lophiolepis eriophora	(L.) Del Guacchio, Bureš, Iamonico & P.Caputo	Asteraceae	164	283	1.34092	1
Czech Republic	905	Loranthus europaeus	Loranthus europaeus	2353116	Loranthus europaeus	Jacq.	Loranthaceae	231	276	0.662553	0
Czech Republic	906	Lotus borbasii	Lotus borbasii	2345390	Lotus borbasii	Ujhelyi	Fabaceae	29	20	0.200114	0
Czech Republic	907	Lotus corniculatus	Lotus corniculatus	2345329	Lotus corniculatus	L.	Fabaceae	1719	2060	0.837354	125
Czech Republic	908	Dorycnium germanicum	Dorycnium germanicum	2904532	Lotus germanicus	(Gremli) Peruzzi	Fabaceae	125	87	-0.0848644	0
Czech Republic	909	Dorycnium herbaceum	Dorycnium herbaceum	2904619	Lotus herbaceus	(Vill.) Jauzein	Fabaceae	99	66	-0.0952637	1
Czech Republic	910	Lotus maritimus	Lotus maritimus	2345120	Lotus maritimus	L.	Fabaceae	173	150	0.187175	2
Czech Republic	911	Lotus pedunculatus	Lotus pedunculatus	2345237	Lotus pedunculatus	Cav.	Fabaceae	764	695	-0.149249	40
Czech Republic	912	Lotus tenuis	Lotus tenuis	2345174	Lotus tenuis	Waldst. & Kit. ex Willd.	Fabaceae	109	64	-0.313104	32
Czech Republic	913	Lunaria rediviva	Lunaria rediviva	2344210	Lunaria rediviva	L.	Brassicaceae	241	330	0.89419	6
Czech Republic	914	Luzula campestris	Luzula campestris	316212	Luzula campestris	(L.) DC.	Juncaceae	1234	1462	0.457535	16
Czech Republic	915	Luzula divulgata	Luzula divulgata	316338	Luzula divulgata	Kirschner	Juncaceae	114	206	1.44836	0
Czech Republic	916	Luzula luzulina	Luzula luzulina	316452	Luzula luzulina	(Vill.) Racib.	Juncaceae	69	49	0.0802678	0
Czech Republic	917	Luzula luzuloides	Luzula luzuloides	316453	Luzula luzuloides	(Lam.) Dandy & Wilmott	Juncaceae	1748	1707	-0.398444	27
Czech Republic	918	Luzula multiflora	Luzula multiflora	316484	Luzula multiflora	(Ehrh.) Lej.	Juncaceae	1043	919	-0.364984	15
Czech Republic	919	Luzula pallescens	Luzula pallescens	316579	Luzula pallescens	Sw.	Juncaceae	309	92	-1.72487	9
Czech Republic	920	Luzula pilosa	Luzula pilosa	316622	Luzula pilosa	(L.) Willd.	Juncaceae	1893	1392	-1.70842	1
Czech Republic	921	Luzula spicata	Luzula spicata	316703	Luzula spicata	(L.) DC.	Juncaceae	5	4	0.440566	0
Czech Republic	922	Luzula sudetica	Luzula sudetica	316741	Luzula sudetica	(Willd.) Schult.	Juncaceae	178	97	-0.564503	0
Czech Republic	923	Luzula sylvatica	Luzula sylvatica	316747	Luzula sylvatica	(Huds.) Gaudin	Juncaceae	233	266	0.582493	1
Czech Republic	924	Lycopodiella inundata	Lycopodiella inundata	3138356	Lycopodiella inundata	(L.) Holub	Lycopodiaceae	86	42	-0.528493	0
Czech Republic	925	Diphasiastrum alpinum	Diphasiastrum alpinum	3139489	Lycopodium alpinum	L.	Lycopodiaceae	65	57	0.402693	0
Czech Republic	926	Lycopodium annotinum	Lycopodium annotinum	3137941	Lycopodium annotinum	L.	Lycopodiaceae	578	333	-0.906844	0
Czech Republic	927	Lycopodium clavatum	Lycopodium clavatum	2930222	Lycopodium clavatum	L.	Lycopodiaceae	1118	545	-1.7218	0
Czech Republic	928	Diphasiastrum complanatum	Diphasiastrum complanatum	3139400	Lycopodium complanatum	L.	Lycopodiaceae	412	90	-2.35788	0
Czech Republic	929	Diphasiastrum tristachyum	Diphasiastrum tristachyum	3139566	Lycopodium tristachyum	Pursh	Lycopodiaceae	53	22	-0.628246	0
Czech Republic	930	Lycopus europaeus	Lycopus europaeus	115904	Lycopus europaeus	L.	Lamiaceae	1457	1932	1.15509	48
Czech Republic	931	Lycopus exaltatus	Lycopus exaltatus	115916	Lycopus exaltatus	L.f.	Lamiaceae	30	12	-0.509813	1
Czech Republic	932	Trientalis europaea	Trientalis europaea	2896575	Lysimachia europaea	(L.) U.Manns & Anderb.	Primulaceae	390	414	0.347886	1
Czech Republic	933	Glaux maritima	Glaux maritima	2492930	Lysimachia maritima	(L.) Galasso, Banfi & Soldano	Primulaceae	55	10	-1.78973	0
Czech Republic	934	Lysimachia nemorum	Lysimachia nemorum	2493029	Lysimachia nemorum	L.	Primulaceae	907	941	0.0951819	0
Czech Republic	935	Lysimachia nummularia	Lysimachia nummularia	2493033	Lysimachia nummularia	L.	Primulaceae	1674	1761	-0.0126401	60
Czech Republic	936	Lysimachia thyrsiflora	Lysimachia thyrsiflora	2492247	Lysimachia thyrsiflora	L.	Primulaceae	166	191	0.658238	0
Czech Republic	937	Lysimachia vulgaris	Lysimachia vulgaris	2492070	Lysimachia vulgaris	L.	Primulaceae	1720	2074	0.890096	36
Czech Republic	938	Lythrum hyssopifolia	Lythrum hyssopifolia	2354167	Lythrum hyssopifolia	L.	Lythraceae	192	94	-0.757435	81
Czech Republic	939	Peplis portula	Peplis portula	2354126	Lythrum portula	(L.) D.A.Webb	Lythraceae	656	536	-0.30954	7
Czech Republic	940	Lythrum salicaria	Lythrum salicaria	2354139	Lythrum salicaria	L.	Lythraceae	1230	1750	1.23233	67
Czech Republic	941	Lythrum virgatum	Lythrum virgatum	2354183	Lythrum virgatum	L.	Lythraceae	42	18	-0.516777	5
Czech Republic	942	Maianthemum bifolium	Maianthemum bifolium	281331	Maianthemum bifolium	(L.) F.W.Schmidt	Asparagaceae	1852	1711	-0.735863	0
Czech Republic	943	Malaxis monophyllos	Malaxis monophyllos	118425	Malaxis monophyllos	(L.) Sw.	Orchidaceae	58	25	-0.600927	0
Czech Republic	944	Malus sylvestris	Malus sylvestris	2951044	Malus sylvestris	(L.) Mill.	Rosaceae	335	295	0.048884	11
Czech Republic	945	Malva alcea	Malva alcea	2503573	Malva alcea	L.	Malvaceae	529	251	-1.2035	29
Czech Republic	946	Malva moschata	Malva moschata	2503483	Malva moschata	L.	Malvaceae	714	572	-0.385283	70
Czech Republic	947	Lavatera thuringiaca	Lavatera thuringiaca	2504108	Malva thuringiaca	(L.) Vis.	Malvaceae	239	100	-1.08048	9
Czech Republic	948	Matricaria chamomilla	Matricaria chamomilla	2906535	Matricaria chamomilla	L.	Asteraceae	679	779	0.393445	123
Czech Republic	949	Medicago falcata	Medicago falcata	2368624	Medicago falcata	L.	Fabaceae	611	563	-0.0439428	16
Czech Republic	950	Medicago lupulina	Medicago lupulina	2368448	Medicago lupulina	L.	Fabaceae	1218	1350	0.223704	202
Czech Republic	951	Medicago minima	Medicago minima	2368363	Medicago minima	(L.) Bartal.	Fabaceae	146	121	0.153452	106
Czech Republic	952	Medicago monspeliaca	Medicago monspeliaca	2368352	Medicago monspeliaca	(L.) Trautv.	Fabaceae	21	5	-1.00335	12
Czech Republic	953	Medicago prostrata	Medicago prostrata	2369118	Medicago prostrata	Jacq.	Fabaceae	18	8	-0.239493	1
Czech Republic	954	Melampyrum cristatum	Melampyrum cristatum	2507128	Melampyrum cristatum	L.	Orobanchaceae	201	117	-0.495242	1
Czech Republic	955	Melampyrum nemorosum	Melampyrum nemorosum	2507277	Melampyrum nemorosum	L.	Orobanchaceae	924	1113	0.48383	3
Czech Republic	956	Melampyrum pratense	Melampyrum pratense	2507223	Melampyrum pratense	L.	Orobanchaceae	1457	1366	-0.406749	1
Czech Republic	957	Melampyrum subalpinum	Melampyrum subalpinum	2507240	Melampyrum subalpinum	(Jur.) A.Kern.	Orobanchaceae	30	31	0.725992	0
Czech Republic	958	Melampyrum sylvaticum	Melampyrum sylvaticum	2507236	Melampyrum sylvaticum	L.	Orobanchaceae	455	359	-0.239554	0
Czech Republic	959	Melica ciliata	Melica ciliata	423496	Melica ciliata	L.	Poaceae	57	55	0.563543	4
Czech Republic	960	Melica nutans	Melica nutans	423708	Melica nutans	L.	Poaceae	1730	1532	-0.805406	1
Czech Republic	961	Melica picta	Melica picta	423744	Melica picta	K.Koch	Poaceae	129	109	0.211698	0
Czech Republic	962	Melica transsilvanica	Melica transsilvanica	423851	Melica transsilvanica	Schur	Poaceae	309	365	0.590129	0
Czech Republic	963	Melica uniflora	Melica uniflora	423858	Melica uniflora	Retz.	Poaceae	557	639	0.427233	0
Czech Republic	964	Melilotus altissimus	Melilotus altissimus	2367269	Melilotus altissimus	Thuill.	Fabaceae	52	68	1.01585	21
Czech Republic	965	Melilotus dentatus	Melilotus dentatus	2367298	Melilotus dentatus	(Waldst. & Kit.) Desf.	Fabaceae	62	44	0.101417	2
Czech Republic	966	Melittis melissophyllum	Melittis melissophyllum	124152	Melittis melissophyllum	L.	Lamiaceae	340	322	0.173445	0
Czech Republic	967	Omphalodes scorpioides	Omphalodes scorpioides	2996817	Memoremea scorpioides	(Haenke) A.Otero, Jim.Mejías, Valcárcel & P.Vargas	Boraginaceae	134	138	0.517951	0
Czech Republic	968	Mentha aquatica	Mentha aquatica	124366	Mentha aquatica	L.	Lamiaceae	446	639	0.914755	91
Czech Republic	969	Mentha arvensis	Mentha arvensis	124385	Mentha arvensis	L.	Lamiaceae	1187	1253	0.0716917	22
Czech Republic	970	Mentha longifolia	Mentha longifolia	124916	Mentha longifolia	(L.) L.	Lamiaceae	701	973	0.845382	19
Czech Republic	971	Pulegium vulgare	Pulegium vulgare	125243	Mentha pulegium	L.	Lamiaceae	104	10	-2.98437	99
Czech Republic	972	Menyanthes trifoliata	Menyanthes trifoliata	2505977	Menyanthes trifoliata	L.	Menyanthaceae	524	527	0.174489	1
Czech Republic	973	Mercurialis ovata	Mercurialis ovata	125763	Mercurialis ovata	Sternb. & Hoppe	Euphorbiaceae	23	12	-0.108306	1
Czech Republic	974	Mercurialis perennis	Mercurialis perennis	125768	Mercurialis perennis	L.	Euphorbiaceae	1547	1616	-0.0308532	2
Czech Republic	975	Meum athamanticum	Meum athamanticum	2365193	Meum athamanticum	Jacq.	Apiaceae	72	111	1.23512	4
Czech Republic	976	Milium effusum	Milium effusum	424434	Milium effusum	L.	Poaceae	1194	1142	-0.222053	1
Czech Republic	977	Minuartia rubra	Minuartia rubra	2369709	Minuartia mucronata	(L.) Schinz & Thell.	Caryophyllaceae	5	6	0.738785	0
Czech Republic	978	Minuartia setacea	Minuartia setacea	2369669	Minuartia setacea	(Thuill.) Hayek	Caryophyllaceae	22	22	0.697226	0
Czech Republic	979	Moehringia muscosa	Moehringia muscosa	2369254	Moehringia muscosa	L.	Caryophyllaceae	5	0	-1.33882	1
Czech Republic	980	Moehringia trinervia	Moehringia trinervia	2369298	Moehringia trinervia	(L.) Clairv.	Caryophyllaceae	1877	1519	-1.33264	3
Czech Republic	981	Molinia arundinacea	Molinia arundinacea	424756	Molinia arundinacea	Schrank	Poaceae	516	740	0.91205	0
Czech Republic	982	Molinia caerulea	Molinia caerulea	424761	Molinia caerulea	(L.) Moench	Poaceae	885	947	0.178218	17
Czech Republic	983	Moneses uniflora	Moneses uniflora	2372127	Moneses uniflora	(L.) A.Gray	Ericaceae	642	119	-2.90212	0
Czech Republic	984	Monotropa hypopitys	Monotropa hypopitys	2372112	Monotropa hypopitys	L.	Ericaceae	329	223	-0.397187	0
Czech Republic	985	Montia fontana	Montia fontana	2508965	Montia fontana	L.	Montiaceae	439	148	-1.68473	1
Czech Republic	986	Montia arvensis	Montia arvensis	2910969	Montia fontana subsp. minor	(C.C.Gmel.) Schübl. & G.Martens	Montiaceae	17	6	-0.480118	1
Czech Republic	987	Muscari comosum	Muscari comosum	281521	Muscari comosum	(L.) Mill.	Asparagaceae	322	234	-0.271741	26
Czech Republic	988	Muscari neglectum	Muscari neglectum	281750	Muscari neglectum	Guss. ex Ten.	Asparagaceae	50	56	0.79547	37
Czech Republic	989	Muscari tenuiflorum	Muscari tenuiflorum	281792	Muscari tenuiflorum	Tausch	Asparagaceae	83	62	0.116699	0
Czech Republic	990	Ligusticum mutellina	Ligusticum mutellina	2363793	Mutellina purpurea	(Poir.) Reduron, Charpin & Pimenov	Apiaceae	35	41	0.886057	0
Czech Republic	991	Myosotis arvensis	Myosotis arvensis	2357149	Myosotis arvensis	(L.) Hill	Boraginaceae	1275	1456	0.328114	72
Czech Republic	992	Myosotis discolor	Myosotis discolor	2357600	Myosotis discolor	Pers.	Boraginaceae	126	178	1.03688	71
Czech Republic	993	Myosotis caespitosa	Myosotis caespitosa	2873257	Myosotis laxa subsp. cespitosa	(Schultz) Hyl. ex Nordh.	Boraginaceae	211	239	0.58783	1
Czech Republic	994	Myosotis nemorosa	Myosotis nemorosa	2358116	Myosotis nemorosa	Besser	Boraginaceae	964	968	-0.00497931	0
Czech Republic	995	Myosotis ramosissima	Myosotis ramosissima	2358285	Myosotis ramosissima	Rochel ex Schult.	Boraginaceae	268	444	1.22975	7
Czech Republic	996	Myosotis palustris	Myosotis palustris	3257515	Myosotis scorpioides subsp. scorpioides		Boraginaceae	1140	1449	0.688333	1
Czech Republic	997	Myosotis sparsiflora	Myosotis sparsiflora	2358246	Myosotis sparsiflora	J.C.Mikan ex Pohl	Boraginaceae	158	193	0.765369	7
Czech Republic	998	Myosotis stenophylla	Myosotis stenophylla	2358226	Myosotis stenophylla	Knaf	Boraginaceae	46	13	-1.11391	0
Czech Republic	999	Myosotis stricta	Myosotis stricta	2358247	Myosotis stricta	Link ex Roem. & Schult.	Boraginaceae	452	591	0.725857	47
Czech Republic	1000	Myosotis sylvatica	Myosotis sylvatica	2358257	Myosotis sylvatica	Ehrh. ex Hoffm.	Boraginaceae	1008	659	-1.01643	68
Czech Republic	1001	Myricaria germanica	Myricaria germanica	2508623	Myricaria germanica	(L.) Desv.	Tamaricaceae	28	11	-0.511881	0
Czech Republic	1002	Myriophyllum alterniflorum	Myriophyllum alterniflorum	2366560	Myriophyllum alterniflorum	DC.	Haloragaceae	33	18	-0.131523	0
Czech Republic	1003	Myriophyllum spicatum	Myriophyllum spicatum	2366673	Myriophyllum spicatum	L.	Haloragaceae	460	578	0.643253	65
Czech Republic	1004	Myriophyllum verticillatum	Myriophyllum verticillatum	2366658	Myriophyllum verticillatum	L.	Haloragaceae	199	85	-0.985123	0
Czech Republic	1005	Najas marina	Najas marina	308286	Najas marina	L.	Hydrocharitaceae	44	98	1.78963	6
Czech Republic	1006	Najas minor	Najas minor	308306	Najas minor	All.	Hydrocharitaceae	21	23	0.809781	37
Czech Republic	1007	Nardus stricta	Nardus stricta	425445	Nardus stricta	L.	Poaceae	1165	1165	-0.0836478	20
Czech Republic	1008	Nasturtium officinale	Nasturtium officinale	2381026	Nasturtium officinale	W.T.Aiton	Brassicaceae	54	71	1.02078	249
Czech Republic	1009	Neotinea tridentata	Neotinea tridentata	134147	Neotinea tridentata	(Scop.) R.M.Bateman, Pridgeon & M.W.Chase	Orchidaceae	28	7	-1.07446	0
Czech Republic	1010	Neotinea ustulata	Neotinea ustulata	134151	Neotinea ustulata	(L.) R.M.Bateman, Pridgeon & M.W.Chase	Orchidaceae	378	84	-2.28624	0
Czech Republic	1011	Listera cordata	Listera cordata	134197	Neottia cordata	(L.) Rich.	Orchidaceae	129	29	-1.82433	1
Czech Republic	1012	Neottia nidus-avis	Neottia nidus-avis	134261	Neottia nidus-avis	(L.) Rich.	Orchidaceae	576	545	0.0274102	0
Czech Republic	1013	Listera ovata	Listera ovata	134271	Neottia ovata	(L.) Hartm.	Orchidaceae	691	739	0.233606	1
Czech Republic	1014	Nepeta nuda	Nepeta nuda	134839	Nepeta nuda	L.	Lamiaceae	29	22	0.323944	2
Czech Republic	1015	Noccaea caerulescens	Noccaea caerulescens	2381293	Noccaea caerulescens	(J.Presl & C.Presl) F.K.Mey.	Brassicaceae	220	221	0.376476	7
Czech Republic	1016	Noccaea montana	Noccaea montana	2381101	Noccaea montana	(L.) F.K.Mey.	Brassicaceae	23	18	0.390738	0
Czech Republic	1017	Microthlaspi perfoliatum	Microthlaspi perfoliatum	3002727	Noccaea perfoliata	(L.) Al-Shehbaz	Brassicaceae	327	464	0.921192	28
Czech Republic	1018	Nonea pulla	Nonea pulla	2379973	Nonea pulla	(L.) DC.	Boraginaceae	240	243	0.370983	8
Czech Republic	1019	Nuphar lutea	Nuphar lutea	2384511	Nuphar lutea	(L.) Sm.	Nymphaeaceae	242	326	0.864685	4
Czech Republic	1020	Nuphar pumila	Nuphar pumila	2383377	Nuphar pumila	(Timm) DC.	Nymphaeaceae	43	15	-0.804066	1
Czech Republic	1021	Nymphaea alba	Nymphaea alba	2383355	Nymphaea alba	L.	Nymphaeaceae	221	288	0.820221	32
Czech Republic	1022	Nymphaea candida	Nymphaea candida	2384823	Nymphaea candida	C.Presl	Nymphaeaceae	379	177	-1.07666	1
Czech Republic	1023	Nymphoides peltata	Nymphoides peltata	2384918	Nymphoides peltata	(S.G.Gmel.) Kuntze	Menyanthaceae	47	70	1.20978	51
Czech Republic	1024	Odontites luteus	Odontites luteus	2396902	Odontites luteus	(L.) Clairv.	Orobanchaceae	61	43	0.0949376	2
Czech Republic	1025	Odontites vernus	Odontites vernus	2397090	Odontites vernus	(Bellardi) Dumort.	Orobanchaceae	791	626	-0.458822	5
Czech Republic	1026	Oenanthe aquatica	Oenanthe aquatica	2391299	Oenanthe aquatica	(L.) Poir.	Apiaceae	673	714	0.222197	6
Czech Republic	1027	Oenanthe fistulosa	Oenanthe fistulosa	2391314	Oenanthe fistulosa	L.	Apiaceae	12	0	-2.80406	1
Czech Republic	1028	Gnaphalium norvegicum	Gnaphalium norvegicum	3092892	Omalotheca norvegica	(Gunnerus) F.W.Schultz & Sch.Bip.	Asteraceae	40	29	0.214148	0
Czech Republic	1029	Gnaphalium supinum	Gnaphalium supinum	3093343	Omalotheca supina	(L.) DC.	Asteraceae	12	2	-1.05971	0
Czech Republic	1030	Gnaphalium sylvaticum	Gnaphalium sylvaticum	3093361	Omalotheca sylvatica	(L.) F.W.Schultz & Sch.Bip.	Asteraceae	1107	934	-0.508161	9
Czech Republic	1031	Onobrychis arenaria	Onobrychis arenaria	2389232	Onobrychis arenaria	(Kit.) DC.	Fabaceae	69	49	0.0802678	3
Czech Republic	1032	Ononis arvensis	Ononis arvensis	2389531	Ononis arvensis	L.	Fabaceae	64	31	-0.460615	7
Czech Republic	1033	Ononis spinosa	Ononis spinosa	2389429	Ononis spinosa	L.	Fabaceae	553	527	0.0536684	7
Czech Republic	1034	Ononis repens	Ononis repens	2912782	Ononis spinosa subsp. procurrens	(Wallr.) Briq.	Fabaceae	89	69	0.158146	7
Czech Republic	1035	Onosma arenaria	Onosma arenaria	2392857	Onosma arenaria	Waldst. & Kit.	Boraginaceae	9	0	-2.26084	0
Czech Republic	1036	Ophioglossum vulgatum	Ophioglossum vulgatum	3142394	Ophioglossum vulgatum	L.	Ophioglossaceae	258	180	-0.273502	0
Czech Republic	1037	Ophrys apifera	Ophrys apifera	140745	Ophrys apifera	Huds.	Orchidaceae	9	35	1.98733	0
Czech Republic	1038	Ophrys holoserica	Ophrys holoserica	141232	Ophrys holosericea	(Burm.f.) Greuter	Orchidaceae	22	14	0.142192	0
Czech Republic	1039	Ophrys insectifera	Ophrys insectifera	141277	Ophrys insectifera	L.	Orchidaceae	23	12	-0.108306	1
Czech Republic	1040	Orchis mascula	Orchis mascula	142857	Orchis mascula	(L.) L.	Orchidaceae	244	205	0.051812	1
Czech Republic	1041	Orchis militaris	Orchis militaris	142900	Orchis militaris	L.	Orchidaceae	99	94	0.447359	0
Czech Republic	1042	Orchis pallens	Orchis pallens	143001	Orchis pallens	L.	Orchidaceae	76	76	0.572484	0
Czech Republic	1043	Orchis purpurea	Orchis purpurea	143136	Orchis purpurea	Huds.	Orchidaceae	74	93	0.921641	1
Czech Republic	1044	Oreojuncus trifidus	Oreojuncus trifidus	491904	Oreojuncus trifidus	(L.) Záv.Drábk. & Kirschner	Juncaceae	7	13	1.18227	0
Czech Republic	1045	Origanum vulgare	Origanum vulgare	143954	Origanum vulgare	L.	Lamiaceae	637	734	0.413564	50
Czech Republic	1046	Ornithogalum boucheanum	Ornithogalum boucheanum	283145	Ornithogalum boucheanum	(Kunth) Asch.	Asparagaceae	6	8	0.858427	6
Czech Republic	1047	Ornithogalum kochii	Ornithogalum kochii	283726	Ornithogalum orthophyllum subsp. kochii	(Parl.) Zahar.	Asparagaceae	215	206	0.302166	0
Czech Republic	1048	Ornithogalum brevistylum	Ornithogalum brevistylum	283469	Ornithogalum pyramidale	L.	Asparagaceae	19	16	0.494956	3
Czech Republic	1049	Ornithogalum pyrenaicum	Ornithogalum pyrenaicum	283468	Ornithogalum pyrenaicum	L.	Asparagaceae	22	7	-0.68812	3
Czech Republic	1050	Ornithogalum angustifolium	Ornithogalum angustifolium	283298	Ornithogalum umbellatum	L.	Asparagaceae	46	93	1.65139	74
Czech Republic	1051	Ornithopus perpusillus	Ornithopus perpusillus	2388060	Ornithopus perpusillus	L.	Fabaceae	12	7	0.132544	22
Czech Republic	1052	Orobanche alba	Orobanche alba	2397009	Orobanche alba	Stephan ex Willd.	Orobanchaceae	170	113	-0.235718	0
Czech Republic	1053	Orobanche alsatica	Orobanche alsatica	2397012	Orobanche alsatica	Kirschl.	Orobanchaceae	20	30	1.19254	0
Czech Republic	1054	Phelipanche arenaria	Phelipanche arenaria	2396694	Orobanche arenaria	Borkh.	Orobanchaceae	83	31	-0.915818	0
Czech Republic	1055	Orobanche artemisiae-campestris	Orobanche artemisiae-campestris	2396737	Orobanche artemisiae-campestris	Vaucher ex Gaudin	Orobanchaceae	15	15	0.697128	1
Czech Republic	1056	Phelipanche caesia	Phelipanche caesia	2396677	Orobanche caesia	Rchb.	Orobanchaceae	6	1	-0.644846	0
Czech Republic	1057	Orobanche caryophyllacea	Orobanche caryophyllacea	2396832	Orobanche caryophyllacea	Sm.	Orobanchaceae	93	52	-0.346413	1
Czech Republic	1058	Orobanche kochii	Orobanche kochii	2396820	Orobanche centaurina	Bertol.	Orobanchaceae	128	68	-0.510081	0
Czech Republic	1059	Orobanche coerulescens	Orobanche coerulescens	2396680	Orobanche coerulescens	Stephan	Orobanchaceae	39	12	-0.939124	0
Czech Republic	1060	Orobanche elatior	Orobanche elatior	2395726	Orobanche elatior	Sutton	Orobanchaceae	80	83	0.619951	2
Czech Republic	1061	Orobanche flava	Orobanche flava	2395700	Orobanche flava	Mart. ex F.W.Schultz	Orobanchaceae	37	45	0.934744	1
Czech Republic	1062	Orobanche lutea	Orobanche lutea	2395760	Orobanche lutea	Baumg.	Orobanchaceae	118	76	-0.19098	0
Czech Republic	1063	Orobanche picridis	Orobanche picridis	2395410	Orobanche picridis	F.W.Schultz	Orobanchaceae	48	21	-0.526217	1
Czech Republic	1064	Phelipanche purpurea	Phelipanche purpurea	2395436	Orobanche purpurea	Jacq.	Orobanchaceae	46	52	0.816882	7
Czech Republic	1065	Phelipanche bohemica	Phelipanche bohemica	2395433	Orobanche purpurea subsp. bohemica	(Čelak.) Kubát	Orobanchaceae	8	7	0.536752	0
Czech Republic	1066	Orobanche reticulata	Orobanche reticulata	2395592	Orobanche reticulata	Wallr.	Orobanchaceae	35	39	0.817922	0
Czech Republic	1067	Orthilia secunda	Orthilia secunda	2387708	Orthilia secunda	(L.) House	Ericaceae	714	335	-1.39904	3
Czech Republic	1068	Osmunda regalis	Osmunda regalis	3144290	Osmunda regalis	L.	Osmundaceae	10	4	-0.196142	2
Czech Republic	1069	Angelica palustris	Angelica palustris	2390163	Ostericum palustre	(Besser) Besser	Apiaceae	12	8	0.268559	0
Czech Republic	1070	Oxalis acetosella	Oxalis acetosella	2394737	Oxalis acetosella	L.	Oxalidaceae	1992	1988	-0.400072	1
Czech Republic	1071	Chenopodium chenopodioides	Chenopodium chenopodioides	2914528	Oxybasis chenopodioides	(L.) S.Fuentes, Uotila & Borsch	Amaranthaceae	13	23	1.31038	10
Czech Republic	1072	Chenopodium glaucum	Chenopodium glaucum	2914527	Oxybasis glauca	(L.) S.Fuentes, Uotila & Borsch	Amaranthaceae	821	576	-0.726037	90
Czech Republic	1073	Chenopodium rubrum	Chenopodium rubrum	2914542	Oxybasis rubra	(L.) S.Fuentes, Uotila & Borsch	Amaranthaceae	658	396	-0.895119	12
Czech Republic	1074	Oxytropis pilosa	Oxytropis pilosa	2398394	Oxytropis pilosa	(L.) DC.	Fabaceae	64	66	0.644536	1
Czech Republic	1075	Papaver confine	Papaver confine	2560631	Papaver confine	Jord.	Papaveraceae	27	47	1.41166	0
Czech Republic	1076	Papaver maculosum	Papaver maculosum	3260677	Papaver dubium subsp. dubium		Papaveraceae	9	15	1.15626	13
Czech Republic	1077	Paris quadrifolia	Paris quadrifolia	283886	Paris quadrifolia	L.	Melanthiaceae	1206	1126	-0.295467	0
Czech Republic	1078	Parnassia palustris	Parnassia palustris	2559858	Parnassia palustris	L.	Celastraceae	523	260	-1.1169	0
Czech Republic	1079	Pastinaca sativa	Pastinaca sativa	2403590	Pastinaca sativa	L.	Apiaceae	1001	1157	0.365013	119
Czech Republic	1080	Pedicularis exaltata	Pedicularis exaltata	2542849	Pedicularis hacquetii	Graf	Orobanchaceae	6	2	-0.202505	0
Czech Republic	1081	Pedicularis palustris	Pedicularis palustris	2542534	Pedicularis palustris	L.	Orobanchaceae	236	82	-1.37184	0
Czech Republic	1082	Pedicularis sudetica	Pedicularis sudetica	2550238	Pedicularis sudetica	Willd.	Orobanchaceae	7	4	0.175262	0
Czech Republic	1083	Pedicularis sylvatica	Pedicularis sylvatica	2550419	Pedicularis sylvatica	L.	Orobanchaceae	404	392	0.173427	2
Czech Republic	1084	Inula britannica	Inula britannica	3217682	Pentanema britannica	(L.) D.Gut.Larr., Santos-Vicente, Anderb., E.Rico & M.M.Mart.Ort.	Asteraceae	647	345	-1.10688	12
Czech Republic	1085	Inula ensifolia	Inula ensifolia	3217685	Pentanema ensifolium	(L.) D.Gut.Larr., Santos-Vicente, Anderb., E.Rico & M.M.Mart.Ort.	Asteraceae	101	81	0.183127	1
Czech Republic	1086	Inula germanica	Inula germanica	3217686	Pentanema germanicum	(L.) D.Gut.Larr., Santos-Vicente, Anderb., E.Rico & M.M.Mart.Ort.	Asteraceae	75	42	-0.289502	0
Czech Republic	1087	Inula hirta	Inula hirta	3217689	Pentanema hirtum	(L.) D.Gut.Larr., Santos-Vicente, Anderb., E.Rico & M.M.Mart.Ort.	Asteraceae	194	178	0.253469	0
Czech Republic	1088	Inula oculus-christi	Inula oculus-christi	3217694	Pentanema oculus-christi	(L.) D.Gut.Larr., Santos-Vicente, Anderb., E.Rico & M.M.Mart.Ort.	Asteraceae	69	46	-0.0128078	3
Czech Republic	1089	Inula salicina	Inula salicina	3217697	Pentanema salicinum	(L.) D.Gut.Larr., Santos-Vicente, Anderb., E.Rico & M.M.Mart.Ort.	Asteraceae	486	504	0.253133	0
Czech Republic	1090	Inula conyzae	Inula conyzae	3238003	Pentanema squarrosum	(L.) D.Gut.Larr., Santos-Vicente, Anderb., E.Rico & M.M.Mart.Ort.	Asteraceae	506	422	-0.173655	1
Czech Republic	1091	Persicaria amphibia	Persicaria amphibia	2571959	Persicaria amphibia	(L.) Delarbre	Polygonaceae	1170	1302	0.239864	9
Czech Republic	1092	Persicaria hydropiper	Persicaria hydropiper	2572559	Persicaria hydropiper	(L.) Delarbre	Polygonaceae	1323	1416	0.0942555	75
Czech Republic	1093	Persicaria lapathifolia	Persicaria lapathifolia	2572508	Persicaria lapathifolia	(L.) Delarbre	Polygonaceae	1433	1376	-0.313908	95
Czech Republic	1094	Persicaria maculosa	Persicaria maculosa	2572628	Persicaria maculosa	Gray	Polygonaceae	1171	852	-0.910415	169
Czech Republic	1095	Persicaria minor	Persicaria minor	2572670	Persicaria minor	(Huds.) Opiz	Polygonaceae	677	507	-0.494599	17
Czech Republic	1096	Persicaria mitis	Persicaria mitis	2572466	Persicaria mitis	(Schrank) Assenov	Polygonaceae	504	445	-0.0651805	2
Czech Republic	1097	Petasites albus	Petasites albus	3076649	Petasites albus	(L.) Gaertn.	Asteraceae	971	985	0.0185143	10
Czech Republic	1098	Petasites hybridus	Petasites hybridus	2912815	Petasites hybridus	(L.) G.Gaertn., B.Mey. & Scherb.	Asteraceae	766	945	0.551665	22
Czech Republic	1099	Petasites kablikianus	Petasites kablikianus	3076688	Petasites kablikianus	Bercht.	Asteraceae	27	36	1.06267	0
Czech Republic	1100	Petrorhagia prolifera	Petrorhagia prolifera	2409389	Petrorhagia prolifera	(L.) P.W.Ball & Heywood	Caryophyllaceae	373	200	-0.83868	30
Czech Republic	1101	Sedum reflexum	Sedum reflexum	2411224	Petrosedum rupestre	(L.) P.V.Heath	Crassulaceae	269	245	0.163841	10
Czech Republic	1102	Peucedanum alsaticum	Peucedanum alsaticum	2407068	Peucedanum alsaticum	L.	Apiaceae	71	74	0.645213	0
Czech Republic	1103	Peucedanum cervaria	Peucedanum cervaria	2403403	Peucedanum cervaria	(L.) Lapeyr.	Apiaceae	356	323	0.0852865	0
Czech Republic	1104	Peucedanum oreoselinum	Peucedanum oreoselinum	2403694	Peucedanum oreoselinum	(L.) Moench	Apiaceae	219	173	-0.0227333	0
Czech Republic	1105	Peucedanum palustre	Peucedanum palustre	2403630	Peucedanum palustre	(L.) Moench	Apiaceae	283	331	0.588458	2
Czech Republic	1106	Phalaris arundinacea	Phalaris arundinacea	433393	Phalaris arundinacea	L.	Poaceae	1557	2220	2.0651	53
Czech Republic	1107	Phegopteris connectilis	Phegopteris connectilis	3148049	Phegopteris connectilis	(Michx.) Watt	Aspleniaceae	884	528	-1.09741	0
Czech Republic	1108	Phleum alpinum	Phleum alpinum	433718	Phleum alpinum	L.	Poaceae	52	32	-0.0665547	7
Czech Republic	1109	Phleum phleoides	Phleum phleoides	433840	Phleum phleoides	(L.) H.Karst.	Poaceae	619	473	-0.415771	6
Czech Republic	1110	Phleum pratense	Phleum pratense	433846	Phleum pratense	L.	Poaceae	1244	1757	1.21329	146
Czech Republic	1111	Phlomis tuberosa	Phlomis tuberosa	152625	Phlomoides tuberosa	(L.) Moench	Lamiaceae	34	25	0.259783	8
Czech Republic	1112	Phragmites australis	Phragmites australis	433921	Phragmites australis	(Cav.) Trin. ex Steud.	Poaceae	1144	1980	2.19743	105
Czech Republic	1113	Phyteuma nigrum	Phyteuma nigrum	355285	Phyteuma nigrum	F.W.Schmidt	Campanulaceae	174	192	0.580502	6
Czech Republic	1114	Phyteuma orbiculare	Phyteuma orbiculare	355252	Phyteuma orbiculare	L.	Campanulaceae	97	63	-0.13015	1
Czech Republic	1115	Phyteuma spicatum	Phyteuma spicatum	354623	Phyteuma spicatum	L.	Campanulaceae	791	607	-0.522451	4
Czech Republic	1116	Picea abies	Picea abies	380406	Picea abies	(L.) H.Karst.	Pinaceae	2155	2291	0.277256	46
Czech Republic	1117	Picris hieracioides	Picris hieracioides	3072286	Picris hieracioides	L.	Asteraceae	491	498	0.20752	31
Czech Republic	1118	Pilosella kalksburgensis	Pilosella kalksburgensis	3070743	Pilosella acutifolia subsp. acutifolia		Asteraceae	8	8	0.656784	0
Czech Republic	1119	Pilosella aurantiaca	Pilosella aurantiaca	3070974	Pilosella aurantiaca	(L.) F.W.Schultz & Sch.Bip.	Asteraceae	250	483	1.52231	77
Czech Republic	1120	Pilosella auriculoides	Pilosella auriculoides	3071088	Pilosella auriculoides	(Láng) Arv.-Touv.	Asteraceae	25	10	-0.455354	1
Czech Republic	1121	Pilosella bauhini	Pilosella bauhini	3073363	Pilosella bauhini	(Schult.) Arv.-Touv.	Asteraceae	671	377	-1.03275	6
Czech Republic	1122	Pilosella brachiata	Pilosella brachiata	3071196	Pilosella brachiata	(Bertero ex DC.) F.W.Schultz & Sch.Bip.	Asteraceae	97	42	-0.742705	0
Czech Republic	1123	Pilosella caespitosa	Pilosella caespitosa	3071284	Pilosella caespitosa	(Dumort.) P.D.Sell & C.West	Asteraceae	324	173	-0.792497	54
Czech Republic	1124	Pilosella calodon	Pilosella calodon	3071354	Pilosella calodon	(Tausch ex Peter) Soják	Asteraceae	6	5	0.480741	0
Czech Republic	1125	Pilosella cymosa	Pilosella cymosa	3071419	Pilosella cymosa	(L.) F.W.Schultz & Sch.Bip.	Asteraceae	231	100	-1.01417	1
Czech Republic	1126	Pilosella densiflora	Pilosella densiflora	3071568	Pilosella densiflora	(Tausch) Soják	Asteraceae	120	75	-0.241684	0
Czech Republic	1127	Pilosella echioides	Pilosella echioides	3071611	Pilosella echioides	(Lumn.) F.W.Schultz & Sch.Bip.	Asteraceae	63	37	-0.177396	0
Czech Republic	1128	Pilosella flagellaris	Pilosella flagellaris	3071737	Pilosella flagellaris	(Willd.) Arv.-Touv.	Asteraceae	118	19	-2.28828	30
Czech Republic	1129	Pilosella floribunda	Pilosella floribunda	3071793	Pilosella floribunda	(Wimm. & Grab.) Fr.	Asteraceae	220	144	-0.332031	40
Czech Republic	1130	Pilosella glomerata	Pilosella glomerata	3071908	Pilosella glomerata	(Froel.) Fr.	Asteraceae	147	242	1.27129	4
Czech Republic	1131	Pilosella iserana	Pilosella iserana	3072058	Pilosella iserana	(R.Uechtr.) Soják	Asteraceae	36	39	0.77762	0
Czech Republic	1132	Pilosella lactucella	Pilosella lactucella	3072099	Pilosella lactucella	(Wallr.) P.D.Sell & C.West	Asteraceae	687	158	-2.5985	3
Czech Republic	1133	Pilosella leptophyton	Pilosella leptophyton	3072199	Pilosella leptophyton	(Nägeli & Peter) S.Bräut. & Greuter	Asteraceae	63	10	-2.03859	0
Czech Republic	1134	Pilosella leucopsilon	Pilosella leucopsilon	3072260	Pilosella leucopsilon	(Arv.-Touv.) Gottschl.	Asteraceae	22	14	0.142192	0
Czech Republic	1135	Pilosella officinarum	Pilosella officinarum	2927417	Pilosella officinarum	Vaill.	Asteraceae	1708	1878	0.233305	40
Czech Republic	1136	Pilosella onegensis	Pilosella onegensis	3072993	Pilosella onegensis	Norrl.	Asteraceae	26	13	-0.188776	0
Czech Republic	1137	Pilosella piloselliflora	Pilosella piloselliflora	3073328	Pilosella piloselliflora	(Nägeli & Peter) Soják	Asteraceae	7	31	1.96293	0
Czech Republic	1138	Pilosella piloselloides	Pilosella piloselloides	3073333	Pilosella piloselloides	(Vill.) Soják	Asteraceae	353	224	-0.533112	42
Czech Republic	1139	Pilosella rothiana	Pilosella rothiana	3073761	Pilosella rothiana	(Wallr.) F.W.Schultz & Sch.Bip.	Asteraceae	96	67	-0.0182965	0
Czech Republic	1140	Pilosella schultesii	Pilosella schultesii	3073726	Pilosella schultesii	(F.W.Schultz) F.W.Schultz & Sch.Bip. ex H.P.Fuchs	Asteraceae	6	12	1.19349	0
Czech Republic	1141	Pilosella stoloniflora	Pilosella stoloniflora	3073865	Pilosella stoloniflora	(Waldst. & Kit.) F.W.Schultz & Sch.Bip.	Asteraceae	11	18	1.18802	6
Czech Republic	1142	Pilosella ziziana	Pilosella ziziana	3073912	Pilosella ziziana	(Tausch) F.W.Schultz & Sch.Bip.	Asteraceae	6	24	1.77987	0
Czech Republic	1143	Pilosella bifurca	Pilosella bifurca	3071136	Pilosella × bifurca	(M.Bieb.) F.W.Schultz & Sch.Bip.	Asteraceae	18	5	-0.763958	0
Czech Republic	1144	Pilosella rubra	Pilosella rubra	3073766	Pilosella × rubra	(Peter) Soják	Asteraceae	5	10	1.12816	0
Czech Republic	1145	Pimpinella major	Pimpinella major	2403195	Pimpinella major	(L.) Huds.	Apiaceae	1108	1088	-0.114784	10
Czech Republic	1146	Pimpinella saxifraga	Pimpinella saxifraga	2402811	Pimpinella saxifraga	L.	Apiaceae	1743	1925	0.274019	29
Czech Republic	1147	Pinguicula vulgaris	Pinguicula vulgaris	518006	Pinguicula vulgaris	L.	Lentibulariaceae	134	109	0.143285	0
Czech Republic	1148	Pinus mugo	Pinus mugo	380254	Pinus mugo	Turra	Pinaceae	88	107	0.848582	16
Czech Republic	1149	Pinus sylvestris	Pinus sylvestris	380126	Pinus sylvestris	L.	Pinaceae	2051	2188	0.185848	42
Czech Republic	1150	Pinus uncinata	Pinus uncinata	380047	Pinus uncinata	Ramond ex DC.	Pinaceae	40	48	0.911804	3
Czech Republic	1151	Plantago arenaria	Plantago arenaria	2557206	Plantago indica	L.	Plantaginaceae	139	15	-2.9516	68
Czech Republic	1152	Plantago lanceolata	Plantago lanceolata	2569834	Plantago lanceolata	L.	Plantaginaceae	1842	2278	1.50573	261
Czech Republic	1153	Plantago major	Plantago major	2569743	Plantago major	L.	Plantaginaceae	1665	1932	0.542556	271
Czech Republic	1154	Plantago uliginosa	Plantago uliginosa	2898322	Plantago major subsp. intermedia	(Gilib.) Lange	Plantaginaceae	865	743	-0.327577	7
Czech Republic	1155	Plantago maritima	Plantago maritima	2569772	Plantago maritima	L.	Plantaginaceae	87	25	-1.31734	2
Czech Republic	1156	Plantago media	Plantago media	2569797	Plantago media	L.	Plantaginaceae	1345	1331	-0.177566	24
Czech Republic	1157	Platanthera bifolia	Platanthera bifolia	157039	Platanthera bifolia	(L.) Rich.	Orchidaceae	918	766	-0.422246	0
Czech Republic	1158	Platanthera chlorantha	Platanthera chlorantha	157076	Platanthera chlorantha	(Custer) Rchb.	Orchidaceae	196	272	0.946515	0
Czech Republic	1159	Pleurospermum austriacum	Pleurospermum austriacum	2405067	Pleurospermum austriacum	(L.) Hoffm.	Apiaceae	31	23	0.285565	1
Czech Republic	1160	Poa alpina	Poa alpina	435085	Poa alpina	L.	Poaceae	18	3	-1.30798	4
Czech Republic	1161	Poa angustifolia	Poa angustifolia	435167	Poa angustifolia	L.	Poaceae	1181	966	-0.632661	10
Czech Republic	1162	Poa annua	Poa annua	435194	Poa annua	L.	Poaceae	1546	1673	0.12503	260
Czech Republic	1163	Poa badensis	Poa badensis	435337	Poa badensis	Haenke ex Willd.	Poaceae	11	4	-0.311285	0
Czech Republic	1164	Poa bulbosa	Poa bulbosa	435458	Poa bulbosa	L.	Poaceae	191	236	0.752751	80
Czech Republic	1165	Poa chaixii	Poa chaixii	435556	Poa chaixii	Vill.	Poaceae	141	213	1.13257	18
Czech Republic	1166	Poa compressa	Poa compressa	435622	Poa compressa	L.	Poaceae	1122	1229	0.195534	112
Czech Republic	1167	Poa humilis	Poa humilis	436146	Poa humilis	Ehrh. ex Hoffm.	Poaceae	128	148	0.711492	12
Czech Republic	1168	Poa nemoralis	Poa nemoralis	436600	Poa nemoralis	L.	Poaceae	2034	2224	0.448335	68
Czech Republic	1169	Poa palustris	Poa palustris	436739	Poa palustris	L.	Poaceae	1232	1437	0.400475	14
Czech Republic	1170	Poa pratensis	Poa pratensis	436906	Poa pratensis	L.	Poaceae	1458	2035	1.51897	179
Czech Republic	1171	Poa remota	Poa remota	437092	Poa remota	Forselles	Poaceae	122	96	0.112327	1
Czech Republic	1172	Poa supina	Poa supina	437424	Poa supina	Schrad.	Poaceae	228	80	-1.34365	11
Czech Republic	1173	Poa trivialis	Poa trivialis	437547	Poa trivialis	L.	Poaceae	1551	1766	0.370762	107
Czech Republic	1174	Polemonium caeruleum	Polemonium caeruleum	2566071	Polemonium caeruleum	L.	Polemoniaceae	79	79	0.566196	25
Czech Republic	1175	Polygala amara	Polygala amara	2565892	Polygala amara	L.	Polygalaceae	35	22	0.0447408	0
Czech Republic	1176	Polygala amarella	Polygala amarella	2565894	Polygala amarella	Crantz	Polygalaceae	104	84	0.187829	0
Czech Republic	1177	Polygala comosa	Polygala comosa	2566266	Polygala comosa	Schkuhr	Polygalaceae	460	458	0.188463	1
Czech Republic	1178	Polygala major	Polygala major	2572719	Polygala major	Jacq.	Polygalaceae	83	73	0.363222	0
Czech Republic	1179	Polygala multicaulis	Polygala multicaulis	2572846	Polygala multicaulis	Tausch	Polygalaceae	319	173	-0.761015	0
Czech Republic	1180	Polygala serpyllifolia	Polygala serpyllifolia	2573287	Polygala serpyllifolia	Hosé	Polygalaceae	24	25	0.745984	2
Czech Republic	1181	Polygala vulgaris	Polygala vulgaris	2572044	Polygala vulgaris	L.	Polygalaceae	955	884	-0.201551	8
Czech Republic	1182	Polygala chamaebuxus	Polygala chamaebuxus	2571879	Polygaloides chamaebuxus	(L.) O.Schwarz	Polygalaceae	200	146	-0.128132	0
Czech Republic	1183	Polygonatum multiflorum	Polygonatum multiflorum	284010	Polygonatum multiflorum	(L.) All.	Asparagaceae	1102	1289	0.39978	6
Czech Republic	1184	Polygonatum odoratum	Polygonatum odoratum	284008	Polygonatum odoratum	(Mill.) Druce	Asparagaceae	662	713	0.258713	0
Czech Republic	1185	Polygonatum verticillatum	Polygonatum verticillatum	284150	Polygonatum verticillatum	(L.) All.	Asparagaceae	733	780	0.208772	1
Czech Republic	1186	Polygonum arenastrum	Polygonum arenastrum	2572402	Polygonum arenastrum	Boreau	Polygonaceae	430	532	0.621952	57
Czech Republic	1187	Polygonum aviculare	Polygonum aviculare	2574669	Polygonum aviculare	L.	Polygonaceae	976	695	-0.809054	254
Czech Republic	1188	Polygonum rurivagum	Polygonum rurivagum	2573855	Polygonum rurivagum	Jord. ex Boreau	Polygonaceae	102	99	0.475837	5
Czech Republic	1189	Polypodium interjectum	Polypodium interjectum	3154793	Polypodium interjectum	Shivas	Polypodiaceae	20	17	0.503046	0
Czech Republic	1190	Polypodium vulgare	Polypodium vulgare	2932574	Polypodium vulgare	L.	Polypodiaceae	777	1111	0.939648	0
Czech Republic	1191	Polystichum aculeatum	Polystichum aculeatum	3151209	Polystichum aculeatum	(L.) Roth	Polypodiaceae	390	283	-0.336239	1
Czech Republic	1192	Polystichum braunii	Polystichum braunii	3150970	Polystichum braunii	(Spenn.) Fée	Polypodiaceae	59	34	-0.189316	1
Czech Republic	1193	Polystichum lonchitis	Polystichum lonchitis	3151297	Polystichum lonchitis	(L.) Roth	Polypodiaceae	66	33	-0.422761	3
Czech Republic	1194	Polystichum setiferum	Polystichum setiferum	3150663	Polystichum setiferum	(Forssk.) T.Moore ex Woynar	Polypodiaceae	10	1	-1.32523	1
Czech Republic	1195	Echium maculatum	Echium maculatum	2413064	Pontechium maculatum	(L.) Böhle & Hilger	Boraginaceae	35	16	-0.379536	0
Czech Republic	1196	Populus alba	Populus alba	2917735	Populus alba	L.	Salicaceae	261	422	1.18623	147
Czech Republic	1197	Populus nigra	Populus nigra	2917497	Populus nigra	L.	Salicaceae	439	582	0.757034	94
Czech Republic	1198	Populus tremula	Populus tremula	2917379	Populus tremula	L.	Salicaceae	1592	2160	1.6578	6
Czech Republic	1199	Potamogeton acutifolius	Potamogeton acutifolius	308474	Potamogeton acutifolius	Link	Potamogetonaceae	83	96	0.780016	1
Czech Republic	1200	Potamogeton alpinus	Potamogeton alpinus	308479	Potamogeton alpinus	Balb.	Potamogetonaceae	62	134	1.75587	0
Czech Republic	1201	Potamogeton berchtoldii	Potamogeton berchtoldii	308496	Potamogeton berchtoldii	Fieber	Potamogetonaceae	133	178	0.941608	0
Czech Republic	1202	Potamogeton crispus	Potamogeton crispus	308529	Potamogeton crispus	L.	Potamogetonaceae	475	852	1.4124	70
Czech Republic	1203	Potamogeton gramineus	Potamogeton gramineus	308578	Potamogeton gramineus	L.	Potamogetonaceae	50	28	-0.191074	1
Czech Republic	1204	Potamogeton lucens	Potamogeton lucens	308622	Potamogeton lucens	L.	Potamogetonaceae	192	140	-0.119215	0
Czech Republic	1205	Potamogeton natans	Potamogeton natans	308642	Potamogeton natans	L.	Potamogetonaceae	471	1056	1.96498	3
Czech Republic	1206	Potamogeton nodosus	Potamogeton nodosus	308649	Potamogeton nodosus	Poir.	Potamogetonaceae	52	85	1.34136	4
Czech Republic	1207	Potamogeton obtusifolius	Potamogeton obtusifolius	292369	Potamogeton obtusifolius	Mert. & W.D.J.Koch	Potamogetonaceae	117	158	0.97411	0
Czech Republic	1208	Potamogeton perfoliatus	Potamogeton perfoliatus	308679	Potamogeton perfoliatus	L.	Potamogetonaceae	53	34	-0.01151	4
Czech Republic	1209	Potamogeton praelongus	Potamogeton praelongus	308689	Potamogeton praelongus	Wulfen	Potamogetonaceae	23	12	-0.108306	1
Czech Republic	1210	Potamogeton pusillus	Potamogeton pusillus	308698	Potamogeton pusillus	L.	Potamogetonaceae	138	344	1.9852	2
Czech Republic	1211	Potamogeton trichoides	Potamogeton trichoides	308755	Potamogeton trichoides	Cham. & Schltdl.	Potamogetonaceae	106	224	1.70909	0
Czech Republic	1212	Potentilla alba	Potentilla alba	2953075	Potentilla alba	L.	Rosaceae	299	244	-0.0517504	3
Czech Republic	1213	Potentilla anglica	Potentilla anglica	2953185	Potentilla anglica	Laichard.	Rosaceae	151	46	-1.41847	27
Czech Republic	1214	Potentilla argentea	Potentilla argentea	2953370	Potentilla argentea	L.	Rosaceae	1206	1415	0.418244	56
Czech Republic	1215	Potentilla aurea	Potentilla aurea	2915916	Potentilla aurea	L.	Rosaceae	38	46	0.926906	0
Czech Republic	1216	Potentilla erecta	Potentilla erecta	2921972	Potentilla erecta	(L.) Raeusch.	Rosaceae	1731	1623	-0.571615	5
Czech Republic	1217	Potentilla heptaphylla	Potentilla heptaphylla	2955272	Potentilla heptaphylla	L.	Rosaceae	538	499	0.00890023	0
Czech Republic	1218	Potentilla incana	Potentilla incana	2955387	Potentilla incana	P.Gaertn., B.Mey. & Scherb.	Rosaceae	360	342	0.164498	0
Czech Republic	1219	Potentilla inclinata	Potentilla inclinata	2955342	Potentilla inclinata	Vill.	Rosaceae	244	173	-0.230639	32
Czech Republic	1220	Potentilla micrantha	Potentilla micrantha	2955952	Potentilla micrantha	Ramond ex DC.	Rosaceae	5	10	1.12816	1
Czech Republic	1221	Potentilla norvegica	Potentilla norvegica	2956303	Potentilla norvegica	L.	Rosaceae	137	158	0.695789	46
Czech Republic	1222	Potentilla patula	Potentilla patula	2956522	Potentilla patula	Waldst. & Kit.	Rosaceae	27	3	-2.00967	0
Czech Republic	1223	Potentilla puberula	Potentilla puberula	2956881	Potentilla pusilla	Host	Rosaceae	68	136	1.63644	0
Czech Republic	1224	Potentilla recta	Potentilla recta	2956904	Potentilla recta	L.	Rosaceae	262	259	0.310536	85
Czech Republic	1225	Potentilla reptans	Potentilla reptans	2957027	Potentilla reptans	L.	Rosaceae	1011	1220	0.49146	42
Czech Republic	1226	Potentilla sterilis	Potentilla sterilis	2905700	Potentilla sterilis	(L.) Garcke	Rosaceae	19	11	0.0535064	1
Czech Republic	1227	Potentilla supina	Potentilla supina	2957611	Potentilla supina	L.	Rosaceae	431	509	0.530542	21
Czech Republic	1228	Potentilla thuringiaca	Potentilla thuringiaca	2957831	Potentilla thuringiaca	Bernh. ex Link	Rosaceae	11	12	0.771348	10
Czech Republic	1229	Potentilla verna	Potentilla verna	2958067	Potentilla verna	L.	Rosaceae	779	888	0.356841	5
Czech Republic	1230	Potentilla collina	Potentilla collina	2954209	Potentilla × collina	Wibel	Rosaceae	14	7	-0.0529184	1
Czech Republic	1231	Prenanthes purpurea	Prenanthes purpurea	3061208	Prenanthes purpurea	L.	Asteraceae	1134	984	-0.453577	2
Czech Republic	1232	Primula elatior	Primula elatior	2564876	Primula elatior	(L.) Hill	Primulaceae	952	959	0.00714388	6
Czech Republic	1233	Primula minima	Primula minima	2565365	Primula minima	L.	Primulaceae	6	3	0.0889729	0
Czech Republic	1234	Primula veris	Primula veris	2563733	Primula veris	L.	Primulaceae	707	771	0.271908	15
Czech Republic	1235	Prunella grandiflora	Prunella grandiflora	165955	Prunella grandiflora	(L.) Turra	Lamiaceae	273	236	0.0710713	2
Czech Republic	1236	Prunella laciniata	Prunella laciniata	165975	Prunella laciniata	(L.) L.	Lamiaceae	121	87	-0.0264233	18
Czech Republic	1237	Prunella vulgaris	Prunella vulgaris	166020	Prunella vulgaris	L.	Lamiaceae	1626	1877	0.482656	159
Czech Republic	1238	Prunus avium	Prunus avium	2917143	Prunus avium	(L.) L.	Rosaceae	1267	1930	1.68174	55
Czech Republic	1239	Prunus fruticosa	Prunus fruticosa	2959793	Prunus fruticosa	Pall.	Rosaceae	282	212	-0.174502	7
Czech Republic	1240	Prunus mahaleb	Prunus mahaleb	2960576	Prunus mahaleb	L.	Rosaceae	203	203	0.386128	47
Czech Republic	1241	Prunus padus	Prunus padus	2961006	Prunus padus	L.	Rosaceae	1009	1599	1.44667	17
Czech Republic	1242	Prunus spinosa	Prunus spinosa	2921969	Prunus spinosa	L.	Rosaceae	1270	2104	2.32409	23
Czech Republic	1243	Prunus tenella	Prunus tenella	2962206	Prunus tenella	Batsch	Rosaceae	18	16	0.561262	2
Czech Republic	1244	Gypsophila muralis	Gypsophila muralis	2409806	Psammophiliella muralis	(L.) Ikonn.	Caryophyllaceae	638	302	-1.31172	31
Czech Republic	1245	Pseudognaphalium luteoalbum	Pseudognaphalium luteoalbum	3091422	Pseudognaphalium luteoalbum	(L.) Hilliard & B.L.Burtt	Asteraceae	257	30	-3.11079	91
Czech Republic	1246	Scorzonera hispanica	Scorzonera hispanica	3246152	Pseudopodospermum hispanicum	(L.) Zaika, Sukhor. & N.Kilian	Asteraceae	70	55	0.22682	8
Czech Republic	1247	Pseudorchis albida	Pseudorchis albida	166513	Pseudorchis albida	(L.) Á.Löve & D.Löve	Orchidaceae	33	17	-0.206851	0
Czech Republic	1248	Arabis turrita	Arabis turrita	2412466	Pseudoturritis turrita	(L.) Al-Shehbaz	Brassicaceae	26	15	-0.00891405	2
Czech Republic	1249	Pteridium aquilinum	Pteridium aquilinum	2931242	Pteridium aquilinum	(L.) Kuhn	Dennstaedtiaceae	989	854	-0.384092	10
Czech Republic	1250	Puccinellia distans	Puccinellia distans	438643	Puccinellia distans	(Jacq.) Parl.	Poaceae	251	679	2.19468	94
Czech Republic	1251	Pulicaria dysenterica	Pulicaria dysenterica	3113594	Pulicaria dysenterica	(L.) Bernh.	Asteraceae	63	49	0.232085	6
Czech Republic	1252	Pulicaria vulgaris	Pulicaria vulgaris	3113723	Pulicaria vulgaris	Gaertn.	Asteraceae	372	28	-3.97897	2
Czech Republic	1253	Pulmonaria angustifolia	Pulmonaria angustifolia	2412871	Pulmonaria angustifolia	L.	Boraginaceae	124	47	-1.01882	0
Czech Republic	1254	Pulmonaria mollis	Pulmonaria mollis	2413019	Pulmonaria mollis	J.F.Wolff ex Hornem.	Boraginaceae	171	129	-0.0346862	4
Czech Republic	1255	Pulmonaria obscura	Pulmonaria obscura	2413006	Pulmonaria obscura	Dumort.	Boraginaceae	1139	1356	0.460095	0
Czech Republic	1256	Pulmonaria officinalis	Pulmonaria officinalis	2413004	Pulmonaria officinalis	L.	Boraginaceae	875	794	-0.20976	16
Czech Republic	1257	Pulsatilla alpina	Pulsatilla alpina	2544518	Pulsatilla alpina	(L.) Delarbre	Ranunculaceae	8	3	-0.193359	0
Czech Republic	1258	Pulsatilla grandis	Pulsatilla grandis	2544589	Pulsatilla grandis	Wender.	Ranunculaceae	107	100	0.408053	0
Czech Republic	1259	Pulsatilla patens	Pulsatilla patens	2544200	Pulsatilla patens	(L.) Mill.	Ranunculaceae	55	12	-1.5389	1
Czech Republic	1260	Pulsatilla pratensis	Pulsatilla pratensis	2544208	Pulsatilla pratensis	(L.) Mill.	Ranunculaceae	153	165	0.567171	0
Czech Republic	1261	Pulsatilla vernalis	Pulsatilla vernalis	2544131	Pulsatilla vernalis	(L.) Mill.	Ranunculaceae	51	5	-2.57506	0
Czech Republic	1262	Pyrola chlorantha	Pyrola chlorantha	2410797	Pyrola chlorantha	Sw.	Ericaceae	369	61	-2.74457	0
Czech Republic	1263	Pyrola media	Pyrola media	2410546	Pyrola media	Sw.	Ericaceae	143	73	-0.603275	0
Czech Republic	1264	Pyrola minor	Pyrola minor	2410543	Pyrola minor	L.	Ericaceae	416	409	0.190317	0
Czech Republic	1265	Pyrola rotundifolia	Pyrola rotundifolia	2410818	Pyrola rotundifolia	L.	Ericaceae	291	88	-1.67477	0
Czech Republic	1266	Pyrus pyraster	Pyrus pyraster	3266015	Pyrus communis subsp. communis		Rosaceae	431	695	1.16457	18
Czech Republic	1267	Quercus banatus	Quercus banatus	171693	Quercus aurea	Wierzb.	Fagaceae	122	57	-0.694092	0
Czech Republic	1268	Quercus cerris	Quercus cerris	172055	Quercus cerris	L.	Fagaceae	119	119	0.493732	22
Czech Republic	1269	Quercus petraea	Quercus petraea	174374	Quercus petraea	(Matt.) Liebl.	Fagaceae	1271	1626	0.77703	0
Czech Republic	1270	Quercus polycarpa	Quercus polycarpa	487325	Quercus petraea subsp. polycarpa	(Schur) Soó	Fagaceae	53	41	0.256074	0
Czech Republic	1271	Quercus pubescens	Quercus pubescens	174591	Quercus pubescens	Willd.	Fagaceae	126	103	0.164828	0
Czech Republic	1272	Quercus virgiliana	Quercus virgiliana	174608	Quercus pubescens subsp. pubescens		Fagaceae	16	8	-0.080278	2
Czech Republic	1273	Quercus robur	Quercus robur	174750	Quercus robur	L.	Fagaceae	1746	2121	1.00438	38
Czech Republic	1274	Stellaria holostea	Stellaria holostea	3246437	Rabelera holostea	(L.) M.T.Sharples & E.A.Tripp	Caryophyllaceae	1117	1352	0.512371	10
Czech Republic	1275	Radiola linoides	Radiola linoides	2869134	Radiola linoides	Roth	Linaceae	116	7	-3.70404	7
Czech Republic	1276	Ranunculus aconitifolius	Ranunculus aconitifolius	2524463	Ranunculus aconitifolius	L.	Ranunculaceae	45	36	0.331416	3
Czech Republic	1277	Ranunculus acris	Ranunculus acris	2524461	Ranunculus acris	L.	Ranunculaceae	1792	2046	0.545375	82
Czech Republic	1278	Ranunculus aquatilis	Ranunculus aquatilis	2524163	Ranunculus aquatilis	L.	Ranunculaceae	387	330	-0.0487079	0
Czech Republic	1279	Ranunculus bulbosus	Ranunculus bulbosus	2524688	Ranunculus bulbosus	L.	Ranunculaceae	651	655	0.11742	51
Czech Republic	1280	Ranunculus circinatus	Ranunculus circinatus	2523517	Ranunculus circinatus	Sibth.	Ranunculaceae	309	189	-0.549428	0
Czech Republic	1281	Ficaria verna	Ficaria verna	2523483	Ranunculus ficaria	L.	Ranunculaceae	1025	1384	0.854659	37
Czech Republic	1282	Ficaria calthifolia	Ficaria calthifolia	2870953	Ranunculus ficaria subsp. calthifolius	(Rchb.) Arcang.	Ranunculaceae	49	41	0.381297	0
Czech Republic	1283	Ranunculus flammula	Ranunculus flammula	2523412	Ranunculus flammula	L.	Ranunculaceae	975	1083	0.256652	11
Czech Republic	1284	Ranunculus fluitans	Ranunculus fluitans	2523387	Ranunculus fluitans	Lam.	Ranunculaceae	197	162	0.0699997	2
Czech Republic	1285	Ranunculus illyricus	Ranunculus illyricus	2523734	Ranunculus illyricus	L.	Ranunculaceae	35	33	0.591015	3
Czech Republic	1286	Ranunculus lanuginosus	Ranunculus lanuginosus	2523789	Ranunculus lanuginosus	L.	Ranunculaceae	916	680	-0.676498	2
Czech Republic	1287	Ranunculus lingua	Ranunculus lingua	2526473	Ranunculus lingua	L.	Ranunculaceae	94	89	0.452584	2
Czech Republic	1288	Myosurus minimus	Myosurus minimus	2526521	Ranunculus minimus	(L.) E.H.L.Krause	Ranunculaceae	416	212	-0.969059	16
Czech Republic	1289	Ranunculus peltatus	Ranunculus peltatus	2526900	Ranunculus peltatus	Schrank	Ranunculaceae	571	393	-0.577415	1
Czech Republic	1290	Ranunculus penicillatus	Ranunculus penicillatus	2526907	Ranunculus penicillatus	(Dumort.) Bab.	Ranunculaceae	44	33	0.244816	1
Czech Republic	1291	Ranunculus phragmiteti	Ranunculus phragmiteti	2524133	Ranunculus phragmiteti	Haas	Ranunculaceae	7	0	-1.83372	0
Czech Republic	1292	Ranunculus platanifolius	Ranunculus platanifolius	2527138	Ranunculus platanifolius	L.	Ranunculaceae	137	155	0.664862	0
Czech Republic	1293	Ranunculus polyanthemos	Ranunculus polyanthemos	2527047	Ranunculus polyanthemos	L.	Ranunculaceae	443	369	-0.132263	3
Czech Republic	1294	Ranunculus repens	Ranunculus repens	2526688	Ranunculus repens	L.	Ranunculaceae	2046	2260	0.603285	122
Czech Republic	1295	Ranunculus rionii	Ranunculus rionii	2526861	Ranunculus rionii	Lagger	Ranunculaceae	60	81	1.0508	0
Czech Republic	1296	Ranunculus baudotii	Ranunculus baudotii	2526777	Ranunculus saniculifolius	Viv.	Ranunculaceae	41	22	-0.20358	2
Czech Republic	1297	Ranunculus sardous	Ranunculus sardous	2526783	Ranunculus sardous	Crantz	Ranunculaceae	235	42	-2.41231	44
Czech Republic	1298	Ranunculus sceleratus	Ranunculus sceleratus	2526806	Ranunculus sceleratus	L.	Ranunculaceae	623	937	1.03281	31
Czech Republic	1299	Ranunculus trichophyllus	Ranunculus trichophyllus	2524645	Ranunculus trichophyllus	Chaix	Ranunculaceae	313	255	-0.0674486	15
Czech Republic	1300	Ranunculus nemorosus	Ranunculus nemorosus	2525104	Ranunculus tuberosus	Lapeyr.	Ranunculaceae	323	228	-0.322265	1
Czech Republic	1301	Rapistrum perenne	Rapistrum perenne	2422596	Rapistrum perenne	(L.) All.	Brassicaceae	89	61	-0.0284505	10
Czech Republic	1302	Rhamnus cathartica	Rhamnus cathartica	2523018	Rhamnus cathartica	L.	Rhamnaceae	814	976	0.476583	50
Czech Republic	1303	Rhinanthus alectorolophus	Rhinanthus alectorolophus	2527354	Rhinanthus alectorolophus	(Scop.) Pollich	Orobanchaceae	217	138	-0.374922	1
Czech Republic	1304	Rhinanthus major	Rhinanthus major	2527990	Rhinanthus major	L.	Orobanchaceae	192	217	0.601857	2
Czech Republic	1305	Rhinanthus minor	Rhinanthus minor	2900773	Rhinanthus minor	L.	Orobanchaceae	1003	775	-0.648553	34
Czech Republic	1306	Rhinanthus riphaeus	Rhinanthus riphaeus	2528006	Rhinanthus riphaeus	Krock.	Orobanchaceae	26	8	-0.790211	1
Czech Republic	1307	Rhodiola rosea	Rhodiola rosea	2416694	Rhodiola rosea	L.	Crassulaceae	13	6	-0.120573	1
Czech Republic	1308	Rhododendron tomentosum	Rhododendron tomentosum	2427484	Rhododendron tomentosum	Harmaja	Ericaceae	61	57	0.506467	3
Czech Republic	1309	Rhynchospora alba	Rhynchospora alba	261498	Rhynchospora alba	(L.) Vahl	Cyperaceae	33	29	0.502404	0
Czech Republic	1310	Rhynchospora fusca	Rhynchospora fusca	261808	Rhynchospora fusca	(L.) W.T.Aiton	Cyperaceae	14	2	-1.29634	0
Czech Republic	1311	Ribes alpinum	Ribes alpinum	2426163	Ribes alpinum	L.	Grossulariaceae	265	254	0.25488	8
Czech Republic	1312	Ribes nigrum	Ribes nigrum	2426569	Ribes nigrum	L.	Grossulariaceae	86	164	1.55333	45
Czech Republic	1313	Ribes petraeum	Ribes petraeum	2426521	Ribes petraeum	Wulfen	Grossulariaceae	37	26	0.184856	0
Czech Republic	1314	Ribes uva-crispa	Ribes uva-crispa	2426619	Ribes uva-crispa	L.	Grossulariaceae	879	1005	0.347515	48
Czech Republic	1315	Rorippa amphibia	Rorippa amphibia	2417224	Rorippa amphibia	(L.) Besser	Brassicaceae	291	391	0.833995	11
Czech Republic	1316	Rorippa austriaca	Rorippa austriaca	2417262	Rorippa austriaca	(Crantz) Besser	Brassicaceae	121	143	0.755773	57
Czech Republic	1317	Rorippa palustris	Rorippa palustris	2417173	Rorippa palustris	(L.) Besser	Brassicaceae	787	892	0.341494	66
Czech Republic	1318	Rorippa sylvestris	Rorippa sylvestris	2417195	Rorippa sylvestris	(L.) Besser	Brassicaceae	565	432	-0.377079	86
Czech Republic	1319	Rosa agrestis	Rosa agrestis	2964990	Rosa agrestis	Savi	Rosaceae	327	139	-1.17204	0
Czech Republic	1320	Rosa arvensis	Rosa arvensis	2965490	Rosa arvensis	Huds.	Rosaceae	5	3	0.23687	2
Czech Republic	1321	Rosa canina	Rosa canina	2921968	Rosa canina	L.	Rosaceae	1227	1896	1.68185	71
Czech Republic	1322	Rosa dumalis	Rosa dumalis	2968467	Rosa dumalis	Bechst.	Rosaceae	690	393	-1.02395	2
Czech Republic	1323	Rosa gallica	Rosa gallica	2969349	Rosa gallica	L.	Rosaceae	434	262	-0.696153	41
Czech Republic	1324	Rosa elliptica	Rosa elliptica	2970451	Rosa inodora	Fr.	Rosaceae	353	168	-1.0163	1
Czech Republic	1325	Rosa majalis	Rosa majalis	2971122	Rosa majalis	Herrm.	Rosaceae	93	11	-2.63418	4
Czech Republic	1326	Rosa marginata	Rosa marginata	2971166	Rosa marginata	Wallr.	Rosaceae	247	60	-1.95423	0
Czech Republic	1327	Rosa micrantha	Rosa micrantha	2971248	Rosa micrantha	Borrer ex Sm.	Rosaceae	56	27	-0.431604	31
Czech Republic	1328	Rosa pendulina	Rosa pendulina	2921967	Rosa pendulina	L.	Rosaceae	533	477	-0.0572111	3
Czech Republic	1329	Rosa rubiginosa	Rosa rubiginosa	2973528	Rosa rubiginosa	L.	Rosaceae	425	215	-0.990701	94
Czech Republic	1330	Rosa sherardii	Rosa sherardii	2974333	Rosa sherardii	Davies	Rosaceae	251	67	-1.81243	1
Czech Republic	1331	Rosa spinosissima	Rosa spinosissima	2974505	Rosa spinosissima	L.	Rosaceae	104	50	-0.604819	29
Czech Republic	1332	Rosa tomentosa	Rosa tomentosa	2975180	Rosa tomentosa	Sm.	Rosaceae	237	44	-2.35685	1
Czech Republic	1333	Rubus acanthodes	Rubus acanthodes	2976352	Rubus acanthodes	(Her.Hofmann ex Focke) E.Barber	Rosaceae	51	42	0.352185	0
Czech Republic	1334	Rubus ambrosius	Rubus ambrosius	2976744	Rubus ambrosius	Trávn. & Oklej.	Rosaceae	6	5	0.480741	0
Czech Republic	1335	Rubus angustipaniculatus	Rubus angustipaniculatus	2976878	Rubus angustipaniculatus	Holub	Rosaceae	156	159	0.471703	0
Czech Republic	1336	Rubus apricus	Rubus apricus	2976973	Rubus apricus	Wimm.	Rosaceae	172	166	0.362829	0
Czech Republic	1337	Rubus austromoravicus	Rubus austromoravicus	2977294	Rubus austromoravicus	Holub	Rosaceae	117	123	0.575781	0
Czech Republic	1338	Rubus austroslovacus	Rubus austroslovacus	2977295	Rubus austroslovacus	Trávn.	Rosaceae	34	48	1.14128	0
Czech Republic	1339	Rubus barrandienicus	Rubus barrandienicus	2977383	Rubus barrandienicus	Holub & Palek	Rosaceae	124	85	-0.106608	0
Czech Republic	1340	Rubus bavaricus	Rubus bavaricus	2977400	Rubus bavaricus	(Focke) Utsch	Rosaceae	54	47	0.422348	0
Czech Republic	1341	Rubus bicolor	Rubus bicolor	2977511	Rubus bicolor	Opiz	Rosaceae	438	512	0.507784	0
Czech Republic	1342	Rubus bifrons	Rubus bifrons	2977529	Rubus bifrons	Vest	Rosaceae	345	398	0.526664	43
Czech Republic	1343	Rubus bohemiicola	Rubus bohemiicola	2977598	Rubus bohemiicola	Holub & Palek ex Holub	Rosaceae	70	66	0.497701	0
Czech Republic	1344	Rubus bohemopolonicus	Rubus bohemopolonicus	2977599	Rubus bohemopolonicus	Trávn. & Ziel.	Rosaceae	16	17	0.767767	0
Czech Republic	1345	Rubus brdensis	Rubus brdensis	2977707	Rubus brdensis	Holub	Rosaceae	75	74	0.554418	0
Czech Republic	1346	Rubus caesius	Rubus caesius	2977789	Rubus caesius	L.	Rosaceae	1389	1756	0.805261	10
Czech Republic	1347	Rubus caflischii	Rubus caflischii	2977936	Rubus caflischii	Focke	Rosaceae	6	2	-0.202505	0
Czech Republic	1348	Rubus camptostachys	Rubus camptostachys	2978022	Rubus camptostachys	G.Braun	Rosaceae	7	14	1.24792	0
Czech Republic	1349	Rubus canescens	Rubus canescens	2978091	Rubus canescens	DC.	Rosaceae	78	36	-0.585314	1
Czech Republic	1350	Rubus capricollensis	Rubus capricollensis	2978114	Rubus capricollensis	(Sprib.) Sprib.	Rosaceae	58	86	1.19237	0
Czech Republic	1351	Rubus centrobohemicus	Rubus centrobohemicus	2978238	Rubus centrobohemicus	Holub	Rosaceae	47	35	0.223342	0
Czech Republic	1352	Rubus chaerophylloides	Rubus chaerophylloides	2978255	Rubus chaerophylloides	Sprib.	Rosaceae	11	9	0.480176	0
Czech Republic	1353	Rubus chaerophyllus	Rubus chaerophyllus	2978258	Rubus chaerophyllus	Sagorski & W.Schultze	Rosaceae	200	196	0.355697	0
Czech Republic	1354	Rubus chamaemorus	Rubus chamaemorus	2978282	Rubus chamaemorus	L.	Rosaceae	7	3	-0.0547158	0
Czech Republic	1355	Rubus clusii	Rubus clusii	2978461	Rubus clusii	Borbás	Rosaceae	247	360	1.00238	0
Czech Republic	1356	Rubus constrictus	Rubus constrictus	2978652	Rubus constrictus	Lefèvre & P.J.Müll.	Rosaceae	158	141	0.254201	7
Czech Republic	1357	Rubus crispomarginatus	Rubus crispomarginatus	2978962	Rubus crispomarginatus	Holub	Rosaceae	134	79	-0.361108	0
Czech Republic	1358	Rubus divaricatus	Rubus divaricatus	2979382	Rubus divaricatus	P.J.Müll.	Rosaceae	18	20	0.823969	0
Czech Republic	1359	Rubus dollnensis	Rubus dollnensis	2979427	Rubus dollnensis	Sprib.	Rosaceae	578	1124	1.68272	0
Czech Republic	1360	Rubus elatior	Rubus elatior	2979613	Rubus elatior	Focke ex Gremli	Rosaceae	15	10	0.246962	0
Czech Republic	1361	Rubus epipsilos	Rubus epipsilos	2979692	Rubus epipsilos	Focke	Rosaceae	41	45	0.78548	0
Czech Republic	1362	Rubus fabrimontanus	Rubus fabrimontanus	2979895	Rubus fabrimontanus	(Sprib.) Sprib.	Rosaceae	221	356	1.1935	1
Czech Republic	1363	Rubus fasciculatus	Rubus fasciculatus	2979939	Rubus fasciculatus	P.J.Müll.	Rosaceae	189	243	0.821715	0
Czech Republic	1364	Rubus franconicus	Rubus franconicus	2980259	Rubus franconicus	H.E.Weber	Rosaceae	384	541	0.891508	0
Czech Republic	1365	Rubus plicatus	Rubus plicatus	2980303	Rubus fruticosus	L.	Rosaceae	471	651	0.836576	15
Czech Republic	1366	Rubus geminatus	Rubus geminatus	2980589	Rubus geminatus	H.E.Weber	Rosaceae	9	9	0.667609	0
Czech Republic	1367	Rubus gliviciensis	Rubus gliviciensis	2980791	Rubus glivicensis	(Sudre) Sprib.	Rosaceae	35	22	0.0447408	0
Czech Republic	1368	Rubus gothicus agg.	Rubus gothicus .	2980862	Rubus gothicus	Frid. & Gelert	Rosaceae	22	49	1.69961	0
Czech Republic	1369	Rubus grabowskii	Rubus grabowskii	2980870	Rubus grabowskii	Weihe ex Günther, Grab. & Wimm.	Rosaceae	408	451	0.414113	22
Czech Republic	1370	Rubus gracilis	Rubus gracilis	2980884	Rubus gracilis	J.Presl & C.Presl	Rosaceae	397	447	0.454401	0
Czech Republic	1371	Rubus graecensis	Rubus graecensis	2980898	Rubus graecensis	W.Maurer	Rosaceae	18	16	0.561262	0
Czech Republic	1372	Rubus guentheri	Rubus guentheri	2981029	Rubus guentheri	Weihe	Rosaceae	17	26	1.19559	0
Czech Republic	1373	Rubus guttiferus	Rubus guttiferus	2981071	Rubus guttifer	Trávn. & Holub	Rosaceae	99	88	0.34558	0
Czech Republic	1374	Rubus hadracanthos	Rubus hadracanthos	2981088	Rubus hadracanthos	(G.Braun) G.Braun	Rosaceae	19	47	1.79586	0
Czech Republic	1375	Rubus henrici-egonis	Rubus henrici-egonis	2981343	Rubus henrici-egonis	Holub	Rosaceae	166	172	0.486175	0
Czech Republic	1376	Rubus grossus	Rubus grossus	2981822	Rubus holandrei	P.J.Müll.	Rosaceae	76	111	1.14773	0
Czech Republic	1377	Rubus holzfussii	Rubus holzfussii	2981850	Rubus holzfuszii	Sprib.	Rosaceae	25	37	1.19463	0
[truncated: 457 more rows]

## Sheet: Fig.2c,S1c,S2c,S3c,Tab2,S14
Region	S.N.	Orig_name	Orig_name_cleaned	Accepted_plant_name_id	Wcvp_name	Wcvp_authors	Wcvp_family	Gridcells_earlyperiod	Gridcells_laterperiod	Occupancy_change	No.of_GloNAFregions
[truncated: 921 more rows]

[truncated: 41 more sheets: Fig.2d,S1d,S2d,S3d,Tab2,S15, Fig.2e,S1e,S2e,S3e,Tab2,S16, Fig.2f,S1f,S2f,S3f,Tab2,S17, Fig.2g,S1g,S2g,S3g,Tab2,S18, Fig.2h,S1h,S2h,S3h,Tab2,S19,S32, Fig.2i,S1i,S2i,S3i,Tab2,S20, Fig.2j,S1j,S2j,S3j,Tab2,S21, FigS4a,S5a,S6a,TabS33, FigS4b,S5b,S6b,TabS33, FigS4c,S5c,S6c,TabS33, FigS4d,S5d,S6d,TabS33, FigS4e,S5e,S6e,TabS33, FigS4f,S5f,S6f,TabS33, FigS4g,S5g,S6g,TabS33, FigS4h,S5h,S6h,TabS33, FigS4i,S5i,S6i,TabS33, FigS4j,S5j,S6j,TabS33, FigS7a,S8a,S9a,S10a,TabS34, FigS7b,S8b,S9b,S10b,TabS34, FigS7c,S8c,S9c,S10c,TabS34 …]
